# Supplementary material for: MicroRNAs Possibly Involved in the Development of Bone Metastasis in Clear-Cell Renal Cell Carcinoma
Source: Cancers (Basel). 2021 Mar 28;13(7):1554. doi: 10.3390/cancers13071554 (PMC8036650; doi:10.3390/cancers13071554)
Supplement: Supplementary file 1 [file cancers-13-01554-s001.zip]

Archive with 1 entries (1 files):
- Supplemental tables - miRNAs and bone metastasis in ccRCC.xlsx
