# Supplementary material for: MicroRNAs Possibly Involved in the Development of Bone Metastasis in Clear-Cell Renal Cell Carcinoma
Source: Cancers (Basel). 2021 Mar 28;13(7):1554. doi: 10.3390/cancers13071554 (PMC8036650; doi:10.3390/cancers13071554)
Supplement: Supplementary file 1 [file cancers-13-01554-s001.zip › Supplemental tables - miRNAs and bone metastasis in ccRCC.xlsx]

## Sheet: Supplemental tables
Supplemental tables
Supplemental table 1: Correlation of miRNA expression with TTBM
Supplemental table 2: Correlation of miRNA expression with TTMOTB
Supplemental table 3: Correlations of miRNA with mRNA expression
Supplemental table 4: Correlation of miRNA expression with OS since diagnosis
Supplemental table 5: Correlation of miRNA expression with PFS on VEGFR-TKIs
Supplemental table 6: Correlation of miRNA expression with OS on VEGFR-TKIs
Supplemental table 7: Correlation of mRNA expression with TTBM and OS

## Sheet: Table S1
Table S1: Correlation of miRNA expression with TTBM (univariate Cox proportional hazards regression model).
miRNA	HR (95% CI)	P-value
let-7a-5p	1,00 (0,69;1,46)	0,9959
let-7a-3p	1,00 (0,78;1,29)	0,9905
miR-16-5p	1,15 (0,82;1,62)	0,4175
miR-16-1-3p	0,78 (0,52;1,17)	0,2286
miR-17-5p	1,40 (0,99;1,99)	0,0544
miR-17-3p	1,21 (0,86;1,72)	0,2760
miR-19a-3p	1,05 (0,77;1,44)	0,7356
miR-20a-5p	1,54 (1,06;2,24)	0,0239
miR-21-5p	2,08 (1,37;3,16)	0,0006
miR-21-3p	1,60 (1,22;2,11)	0,0008
miR-23a-3p	1,80 (1,11;2,93)	0,0179
miR-28-3p	2,41 (1,44;4,02)	0,0008
miR-30a-5p	1,05 (0,78;1,42)	0,7371
miR-30a-3p	0,95 (0,70;1,30)	0,7574
miR-31-5p	1,10 (0,94;1,29)	0,2237
miR-33a-5p	1,01 (0,76;1,34)	0,9531
miR-16-2-3p	0,99 (0,76;1,30)	0,9519
miR-148a-3p	1,28 (0,94;1,75)	0,1204
miR-30c-5p	0,94 (0,66;1,34)	0,7440
miR-30d-5p	0,95 (0,62;1,46)	0,8185
miR-30d-3p	0,92 (0,72;1,18)	0,4990
miR-139-5p	0,92 (0,71;1,21)	0,5668
miR-10b-5p	1,01 (0,67;1,51)	0,9726
miR-10b-3p	1,00 (0,72;1,40)	0,9849
miR-34a-5p	1,21 (0,78;1,87)	0,3932
miR-182-5p	1,26 (1,03;1,55)	0,0265
miR-203a-3p	1,11 (0,89;1,38)	0,3668
miR-204-5p	0,73 (0,61;0,89)	0,0013
miR-210-3p	1,18 (0,84;1,66)	0,3369
miR-211-5p	0,85 (0,64;1,12)	0,2495
miR-214-5p	1,03 (0,73;1,46)	0,8549
miR-214-3p	1,22 (0,92;1,63)	0,1645
miR-218-5p	0,90 (0,68;1,19)	0,4551
miR-223-5p	1,06 (0,80;1,40)	0,6927
miR-223-3p	1,15 (0,84;1,57)	0,3843
miR-200b-5p	1,08 (0,83;1,41)	0,5684
miR-200b-3p	0,72 (0,51;1,01)	0,0570
let-7g-5p	1,41 (0,83;2,39)	0,2049
let-7g-3p	1,17 (0,80;1,71)	0,4147
miR-15b-5p	1,02 (0,81;1,29)	0,8651
miR-15b-3p	1,01 (0,77;1,33)	0,9347
miR-30b-3p	0,71 (0,54;0,94)	0,0179
miR-133a-3p	0,97 (0,75;1,26)	0,8188
miR-135a-5p	0,87 (0,74;1,02)	0,0770
miR-138-5p	0,94 (0,79;1,12)	0,5206
miR-141-3p	0,97 (0,81;1,17)	0,7619
miR-142-5p	1,25 (0,94;1,66)	0,1324
miR-142-3p	1,11 (0,86;1,44)	0,4103
miR-143-5p	1,12 (0,83;1,50)	0,4525
miR-143-3p	1,30 (0,96;1,77)	0,0885
miR-145-5p	1,21 (0,90;1,61)	0,2091
miR-145-3p	1,08 (0,77;1,52)	0,6457
miR-125a-5p	0,70 (0,43;1,13)	0,1438
miR-125a-3p	0,89 (0,63;1,25)	0,4896
miR-126-5p	1,00 (0,76;1,31)	0,9912
miR-190a-5p	0,93 (0,73;1,19)	0,5796
miR-200c-3p	0,93 (0,74;1,17)	0,5508
miR-155-5p	1,23 (0,96;1,57)	0,0990
miR-200a-5p	1,08 (0,83;1,40)	0,5764
miR-200a-3p	0,80 (0,56;1,14)	0,2253
miR-296-5p	1,25 (0,99;1,58)	0,0621
miR-30e-5p	0,97 (0,69;1,36)	0,8697
miR-30e-3p	1,06 (0,74;1,52)	0,7497
miR-378a-3p	1,04 (0,75;1,44)	0,8283
miR-379-5p	1,12 (0,90;1,40)	0,3047
miR-326	1,25 (0,89;1,76)	0,1936
miR-335-5p	1,19 (0,93;1,53)	0,1558
miR-409-5p	1,04 (0,81;1,35)	0,7411
miR-409-3p	1,01 (0,78;1,31)	0,9480
miR-503-5p	1,24 (0,89;1,72)	0,1976
miR-542-3p	0,98 (0,76;1,27)	0,8676
miR-190b	1,05 (0,73;1,51)	0,8038
miR-27a-3p	1,69 (1,04;2,73)	0,0327
miR-335-3p	1,30 (1,03;1,63)	0,0249
miR-34c-5p	1,29 (1,06;1,56)	0,0104
miR-543	1,12 (0,89;1,41)	0,3492
miR-139-3p	0,77 (0,60;0,99)	0,0409
miR-542-5p	0,70 (0,50;0,96)	0,0277
Abbreviations: miRNA = microRNA, TTBM = time to bone metastasis, miR = microRNA, HR = hazard ratio, CI = confidence interval

## Sheet: Table S2
Table S2: Correlations of 78 miRNA with TTMOTB (univariate Cox proportional hazards regression model).
miRNA	HR (95% CI)	p-value
let-7a-5p	0,85 (0,62;1,15)	0,29
let-7a-3p	1,16 (0,93;1,44)	0,195
miR-16-5p	1,04 (0,81;1,33)	0,758
miR-16-1-3p	0,88 (0,64;1,2)	0,411
miR-17-5p	1,09 (0,82;1,45)	0,539
miR-17-3p	1,03 (0,77;1,37)	0,865
miR-19a-3p	0,78 (0,58;1,04)	0,093
miR-20a-5p	1,21 (0,9;1,64)	0,208
miR-21-5p	2,09 (1,45;3,03)	<0,001
miR-21-3p	1,33 (1,04;1,68)	0,021
miR-23a-3p	0,97 (0,73;1,29)	0,843
miR-28-3p	2,29 (1,42;3,68)	0,001
miR-30a-5p	1,12 (0,85;1,46)	0,423
miR-30a-3p	0,87 (0,65;1,16)	0,352
miR-31-5p	1,04 (0,9;1,2)	0,592
miR-33a-5p	0,82 (0,65;1,04)	0,106
miR-16-2-3p	1,24 (0,99;1,57)	0,067
miR-148a-3p	1,21 (0,94;1,56)	0,135
miR-30c-5p	0,76 (0,57;1,01)	0,063
miR-30d-5p	1,32 (0,91;1,92)	0,14
miR-30d-3p	1,07 (0,85;1,35)	0,552
miR-139-5p	0,8 (0,67;0,96)	0,017
miR-10b-5p	0,76 (0,54;1,06)	0,108
miR-10b-3p	0,8 (0,62;1,04)	0,1
miR-34a-5p	1,13 (0,79;1,62)	0,511
miR-182-5p	1,19 (1;1,41)	0,052
miR-203a-3p	1,18 (0,97;1,44)	0,094
miR-204-5p	0,63 (0,52;0,78)	<0,001
miR-210-3p	1,04 (0,81;1,33)	0,777
miR-211-5p	0,71 (0,55;0,92)	0,008
miR-214-5p	1,02 (0,78;1,35)	0,871
miR-214-3p	0,92 (0,72;1,16)	0,475
miR-218-5p	1,11 (0,89;1,39)	0,336
miR-223-5p	1,41 (1,12;1,78)	0,003
miR-223-3p	1,25 (0,98;1,6)	0,068
miR-200b-5p	1,19 (0,96;1,47)	0,117
miR-200b-3p	0,84 (0,62;1,13)	0,253
let-7g-5p	1,74 (1,07;2,83)	0,026
let-7g-3p	1,74 (1,27;2,38)	0,001
miR-15b-5p	0,94 (0,8;1,1)	0,445
miR-15b-3p	1,03 (0,79;1,35)	0,818
miR-30b-3p	0,92 (0,71;1,17)	0,484
miR-133a-3p	0,85 (0,67;1,09)	0,204
miR-135a-5p	0,94 (0,81;1,08)	0,363
miR-138-5p	1,04 (0,92;1,17)	0,541
miR-141-3p	0,99 (0,86;1,15)	0,907
miR-142-5p	1,21 (0,96;1,54)	0,109
miR-142-3p	1,24 (0,99;1,56)	0,057
miR-143-5p	1,1 (0,85;1,43)	0,474
miR-143-3p	1,08 (0,82;1,44)	0,58
miR-145-5p	0,73 (0,56;0,95)	0,021
miR-145-3p	0,85 (0,62;1,17)	0,311
miR-125a-5p	0,65 (0,43;1)	0,048
miR-125a-3p	0,93 (0,7;1,23)	0,599
miR-126-5p	0,83 (0,67;1,02)	0,083
miR-190a-5p	0,81 (0,66;1)	0,048
miR-200c-3p	0,95 (0,78;1,15)	0,587
miR-155-5p	1,26 (1,01;1,58)	0,042
miR-200a-5p	1,21 (0,95;1,53)	0,127
miR-200a-3p	0,8 (0,59;1,09)	0,163
miR-296-5p	1,08 (0,89;1,3)	0,447
miR-30e-5p	1,14 (0,86;1,5)	0,355
miR-30e-3p	1,11 (0,82;1,5)	0,504
miR-378a-3p	1,29 (0,99;1,67)	0,058
miR-379-5p	1,15 (0,95;1,39)	0,143
miR-326	1,23 (0,92;1,63)	0,162
miR-335-5p	1,07 (0,88;1,3)	0,507
miR-409-5p	1,21 (0,99;1,47)	0,058
miR-409-3p	1,12 (0,91;1,39)	0,27
miR-503-5p	1,06 (0,84;1,34)	0,598
miR-542-3p	1,08 (0,85;1,36)	0,535
miR-190b	1,16 (0,93;1,46)	0,191
miR-27a-3p	1,12 (0,8;1,58)	0,503
miR-335-3p	1,11 (0,94;1,33)	0,227
miR-34c-5p	1,43 (1,19;1,72)	<0,001
miR-542-5p	0,74 (0,56;0,97)	0,032
miR-139-3p	0,92 (0,75;1,14)	0,456
miR-543	1,03 (0,86;1,24)	0,75
Abbreviations: miRNA = microRNA, TTMOTB = time to metastasis other than bone, miR = microRNA, HR = hazard ratio, CI = confidence interval

## Sheet: Table S3
Table S3: Correlations of miRNA with mRNA expression (Spearman correlation test).
miRNA	mRNA	Correlation coëfficient	p-value
let-7a-3p	DKK1	-0,145	0,176
let-7a-3p	PDCD4	0,104	0,333
let-7a-3p	CD44	0,01	0,929
let-7a-3p	ITGA5	0,206	0,053
let-7a-3p	RANKL	-0,019	0,863
let-7a-3p	FOS	0,109	0,31
let-7a-3p	CDH11	0,053	0,623
let-7a-3p	SRCIN1	-0,201	0,058
let-7a-3p	ITGB3	-0,114	0,286
let-7a-3p	ITGA3	-0,059	0,583
let-7a-3p	SMAD2	-0,172	0,107
let-7a-3p	SMAD4	-0,024	0,824
let-7a-3p	RANK	0,041	0,701
let-7a-3p	TGFB1	0,113	0,292
let-7a-3p	IL11	0,069	0,52
let-7a-3p	CXCR4	0,14	0,19
let-7a-3p	SATB2	0,164	0,126
let-7a-3p	BMPR2	0,069	0,521
let-7a-3p	TGIF2	0,014	0,899
let-7a-3p	BMP7	-0,265	0,012
let-7a-3p	CXCL8	-0,172	0,107
let-7a-3p	SMAD1	0,064	0,552
let-7a-3p	TCF7	0,036	0,736
let-7a-3p	RUNX2	0,154	0,151
let-7a-3p	CTGF	-0,104	0,331
let-7a-3p	NOS3	-0,047	0,659
let-7a-3p	OPG	-0,034	0,752
let-7a-3p	NOTCH1	0,157	0,143
let-7a-3p	ELK1	-0,059	0,582
let-7a-5p	BMPR2	0,421	0
let-7a-5p	DKK1	-0,164	0,126
let-7a-5p	PDCD4	0,176	0,098
let-7a-5p	CD44	-0,157	0,141
let-7a-5p	ITGA5	-0,025	0,813
let-7a-5p	RANKL	-0,283	0,007
let-7a-5p	FOS	0,019	0,859
let-7a-5p	CDH11	0,084	0,434
let-7a-5p	SRCIN1	-0,065	0,543
let-7a-5p	ITGB3	-0,149	0,164
let-7a-5p	ITGA3	-0,032	0,766
let-7a-5p	SMAD2	0,166	0,119
let-7a-5p	SMAD4	0,123	0,251
let-7a-5p	RANK	-0,116	0,28
let-7a-5p	TGFB1	-0,131	0,221
let-7a-5p	IL11	0,11	0,304
let-7a-5p	CXCR4	0,027	0,799
let-7a-5p	SATB2	0,225	0,034
let-7a-5p	TGIF2	0,129	0,23
let-7a-5p	BMP7	-0,191	0,073
let-7a-5p	CXCL8	-0,391	0
let-7a-5p	SMAD1	0,026	0,805
let-7a-5p	TCF7	-0,03	0,782
let-7a-5p	RUNX2	-0,081	0,449
let-7a-5p	CTGF	0,019	0,861
let-7a-5p	NOS3	0,073	0,495
let-7a-5p	OPG	0,179	0,094
let-7a-5p	NOTCH1	0,061	0,573
let-7a-5p	ELK1	-0,207	0,052
let-7g-3p	DKK1	0,02	0,85
let-7g-3p	PDCD4	-0,036	0,736
let-7g-3p	CD44	0,165	0,123
let-7g-3p	ITGA5	0,027	0,805
let-7g-3p	RANKL	0,119	0,268
let-7g-3p	FOS	0,022	0,837
let-7g-3p	CDH11	0,079	0,459
let-7g-3p	SRCIN1	-0,078	0,468
let-7g-3p	ITGB3	0,037	0,734
let-7g-3p	ITGA3	0,063	0,558
let-7g-3p	SMAD2	-0,04	0,712
let-7g-3p	SMAD4	-0,021	0,842
let-7g-3p	RANK	-0,01	0,927
let-7g-3p	TGFB1	0,057	0,598
let-7g-3p	IL11	0,18	0,091
let-7g-3p	CXCR4	0,05	0,643
let-7g-3p	SATB2	-0,213	0,045
let-7g-3p	BMPR2	0,022	0,841
let-7g-3p	TGIF2	-0,016	0,885
let-7g-3p	BMP7	0,047	0,662
let-7g-3p	CXCL8	0,18	0,092
let-7g-3p	SMAD1	-0,088	0,415
let-7g-3p	TCF7	0,079	0,459
let-7g-3p	RUNX2	0,114	0,287
let-7g-3p	CTGF	0,26	0,014
let-7g-3p	NOS3	0,036	0,737
let-7g-3p	OPG	0,067	0,531
let-7g-3p	NOTCH1	0,06	0,579
let-7g-3p	ELK1	0,122	0,253
let-7g-5p	DKK1	-0,199	0,061
let-7g-5p	PDCD4	0,251	0,018
let-7g-5p	CD44	0,024	0,825
let-7g-5p	ITGA5	0,129	0,229
let-7g-5p	RANKL	-0,057	0,598
let-7g-5p	FOS	-0,112	0,294
let-7g-5p	CDH11	0,144	0,179
let-7g-5p	SRCIN1	-0,117	0,273
let-7g-5p	ITGB3	0,059	0,585
let-7g-5p	ITGA3	0,087	0,417
let-7g-5p	SMAD2	0,051	0,636
let-7g-5p	SMAD4	0,091	0,395
let-7g-5p	RANK	0,117	0,275
let-7g-5p	TGFB1	0,071	0,511
let-7g-5p	IL11	0,226	0,033
let-7g-5p	CXCR4	0,13	0,226
let-7g-5p	SATB2	0,029	0,785
let-7g-5p	BMPR2	0,21	0,048
let-7g-5p	TGIF2	0,234	0,027
let-7g-5p	BMP7	-0,075	0,484
let-7g-5p	CXCL8	-0,191	0,073
let-7g-5p	SMAD1	0,044	0,685
let-7g-5p	TCF7	0,237	0,026
let-7g-5p	RUNX2	0,083	0,44
let-7g-5p	CTGF	-0,017	0,874
let-7g-5p	NOS3	0,074	0,491
let-7g-5p	OPG	-0,036	0,738
let-7g-5p	NOTCH1	0,012	0,913
let-7g-5p	ELK1	-0,139	0,192
miR-10b-3p	BMPR2	0,544	0
miR-10b-3p	CD44	-0,397	0
miR-10b-3p	DKK1	-0,106	0,321
miR-10b-3p	PDCD4	-0,107	0,318
miR-10b-3p	ITGA5	-0,109	0,311
miR-10b-3p	RANKL	-0,179	0,093
miR-10b-3p	FOS	0,259	0,014
miR-10b-3p	CDH11	-0,121	0,26
miR-10b-3p	SRCIN1	-0,252	0,017
miR-10b-3p	ITGB3	-0,079	0,46
miR-10b-3p	ITGA3	-0,269	0,011
miR-10b-3p	SMAD2	0,047	0,662
miR-10b-3p	SMAD4	0,341	0,001
miR-10b-3p	RANK	-0,044	0,681
miR-10b-3p	TGFB1	-0,059	0,581
miR-10b-3p	IL11	-0,06	0,575
miR-10b-3p	CXCR4	0,002	0,983
miR-10b-3p	SATB2	0,324	0,002
miR-10b-3p	TGIF2	-0,108	0,312
miR-10b-3p	BMP7	-0,028	0,792
miR-10b-3p	CXCL8	-0,379	0
miR-10b-3p	SMAD1	0,093	0,386
miR-10b-3p	TCF7	-0,321	0,002
miR-10b-3p	RUNX2	-0,132	0,216
miR-10b-3p	CTGF	-0,064	0,551
miR-10b-3p	NOS3	-0,013	0,903
miR-10b-3p	OPG	0,206	0,053
miR-10b-3p	NOTCH1	0,208	0,05
miR-10b-3p	ELK1	-0,208	0,05
miR-10b-5p	BMPR2	0,472	0
miR-10b-5p	DKK1	-0,019	0,861
miR-10b-5p	PDCD4	-0,203	0,057
miR-10b-5p	CD44	-0,353	0,001
miR-10b-5p	ITGA5	-0,08	0,453
miR-10b-5p	RANKL	-0,291	0,006
miR-10b-5p	FOS	0,204	0,055
miR-10b-5p	CDH11	-0,136	0,202
miR-10b-5p	SRCIN1	-0,095	0,374
miR-10b-5p	ITGB3	-0,119	0,266
miR-10b-5p	ITGA3	-0,213	0,045
miR-10b-5p	SMAD2	0,082	0,443
miR-10b-5p	SMAD4	0,231	0,029
miR-10b-5p	RANK	-0,077	0,474
miR-10b-5p	TGFB1	-0,051	0,637
miR-10b-5p	IL11	0,019	0,859
miR-10b-5p	CXCR4	0,057	0,594
miR-10b-5p	SATB2	0,316	0,003
miR-10b-5p	TGIF2	-0,061	0,571
miR-10b-5p	BMP7	-0,158	0,138
miR-10b-5p	CXCL8	-0,34	0,001
miR-10b-5p	SMAD1	0,144	0,177
miR-10b-5p	TCF7	-0,239	0,024
miR-10b-5p	RUNX2	-0,191	0,074
miR-10b-5p	CTGF	-0,063	0,557
miR-10b-5p	NOS3	0,206	0,052
miR-10b-5p	OPG	0,089	0,409
miR-10b-5p	NOTCH1	0,24	0,023
miR-10b-5p	ELK1	-0,165	0,122
miR-125a-3p	DKK1	-0,028	0,791
miR-125a-3p	PDCD4	-0,046	0,668
miR-125a-3p	CD44	-0,044	0,68
miR-125a-3p	ITGA5	-0,008	0,943
miR-125a-3p	RANKL	-0,097	0,368
miR-125a-3p	FOS	0,084	0,434
miR-125a-3p	CDH11	-0,133	0,213
miR-125a-3p	SRCIN1	-0,158	0,14
miR-125a-3p	ITGB3	0,037	0,731
miR-125a-3p	ITGA3	-0,22	0,038
miR-125a-3p	SMAD2	0,023	0,829
miR-125a-3p	SMAD4	0,144	0,178
miR-125a-3p	RANK	-0,004	0,969
miR-125a-3p	TGFB1	0,112	0,295
miR-125a-3p	IL11	0,001	0,995
miR-125a-3p	CXCR4	-0,051	0,635
miR-125a-3p	SATB2	-0,02	0,85
miR-125a-3p	BMPR2	0,189	0,077
miR-125a-3p	TGIF2	-0,122	0,253
miR-125a-3p	BMP7	0,079	0,461
miR-125a-3p	CXCL8	-0,116	0,279
miR-125a-3p	SMAD1	0,193	0,07
miR-125a-3p	TCF7	-0,206	0,053
miR-125a-3p	RUNX2	-0,127	0,236
miR-125a-3p	CTGF	0,126	0,239
miR-125a-3p	NOS3	0,023	0,827
miR-125a-3p	OPG	-0,03	0,781
miR-125a-3p	NOTCH1	0,01	0,927
miR-125a-3p	ELK1	-0,114	0,288
miR-125a-5p	DKK1	-0,029	0,788
miR-125a-5p	PDCD4	0,155	0,147
miR-125a-5p	CD44	-0,214	0,044
miR-125a-5p	ITGA5	-0,183	0,086
miR-125a-5p	RANKL	-0,235	0,027
miR-125a-5p	FOS	0,115	0,282
miR-125a-5p	CDH11	-0,037	0,729
miR-125a-5p	SRCIN1	0,037	0,733
miR-125a-5p	ITGB3	-0,174	0,103
miR-125a-5p	ITGA3	-0,258	0,015
miR-125a-5p	SMAD2	0,063	0,555
miR-125a-5p	SMAD4	0,165	0,123
miR-125a-5p	RANK	0,014	0,898
miR-125a-5p	TGFB1	-0,288	0,006
miR-125a-5p	IL11	0,119	0,265
miR-125a-5p	CXCR4	-0,062	0,565
miR-125a-5p	SATB2	0,327	0,002
miR-125a-5p	BMPR2	0,393	0
miR-125a-5p	TGIF2	0,046	0,67
miR-125a-5p	BMP7	-0,015	0,887
miR-125a-5p	CXCL8	-0,364	0
miR-125a-5p	SMAD1	-0,034	0,755
miR-125a-5p	TCF7	-0,194	0,069
miR-125a-5p	RUNX2	-0,05	0,644
miR-125a-5p	CTGF	0,05	0,641
miR-125a-5p	NOS3	0,052	0,629
miR-125a-5p	OPG	0,177	0,096
miR-125a-5p	NOTCH1	0,112	0,298
miR-125a-5p	ELK1	-0,088	0,412
miR-126-5p	DKK1	0,001	0,994
miR-126-5p	PDCD4	0,127	0,235
miR-126-5p	CD44	-0,226	0,034
miR-126-5p	ITGA5	0,119	0,267
miR-126-5p	RANKL	-0,132	0,219
miR-126-5p	FOS	0,204	0,055
miR-126-5p	CDH11	-0,059	0,585
miR-126-5p	SRCIN1	-0,184	0,084
miR-126-5p	ITGB3	-0,133	0,214
miR-126-5p	ITGA3	-0,092	0,392
miR-126-5p	SMAD2	-0,053	0,619
miR-126-5p	SMAD4	0,003	0,975
miR-126-5p	RANK	-0,01	0,924
miR-126-5p	TGFB1	-0,003	0,977
miR-126-5p	IL11	-0,084	0,435
miR-126-5p	CXCR4	0,046	0,665
miR-126-5p	SATB2	0,369	0
miR-126-5p	BMPR2	0,34	0,001
miR-126-5p	TGIF2	-0,029	0,788
miR-126-5p	BMP7	-0,278	0,008
miR-126-5p	CXCL8	-0,319	0,002
miR-126-5p	SMAD1	-0,017	0,876
miR-126-5p	TCF7	-0,16	0,134
miR-126-5p	RUNX2	-0,058	0,592
miR-126-5p	CTGF	-0,141	0,189
miR-126-5p	NOS3	0,044	0,682
miR-126-5p	OPG	0,15	0,16
miR-126-5p	NOTCH1	0,18	0,092
miR-126-5p	ELK1	-0,21	0,048
miR-133a-3p	DKK1	0,156	0,144
miR-133a-3p	PDCD4	0,015	0,891
miR-133a-3p	CD44	0,069	0,523
miR-133a-3p	ITGA5	-0,06	0,578
miR-133a-3p	RANKL	-0,041	0,701
miR-133a-3p	FOS	0,237	0,025
miR-133a-3p	CDH11	0,057	0,598
miR-133a-3p	SRCIN1	0,077	0,474
miR-133a-3p	ITGB3	0,062	0,561
miR-133a-3p	ITGA3	0,005	0,964
miR-133a-3p	SMAD2	-0,017	0,871
miR-133a-3p	SMAD4	-0,05	0,642
miR-133a-3p	RANK	0,005	0,961
miR-133a-3p	TGFB1	-0,022	0,84
miR-133a-3p	IL11	-0,05	0,639
miR-133a-3p	CXCR4	0,15	0,161
miR-133a-3p	SATB2	0,07	0,515
miR-133a-3p	BMPR2	0,114	0,287
miR-133a-3p	TGIF2	-0,062	0,567
miR-133a-3p	BMP7	0,017	0,878
miR-133a-3p	CXCL8	0,018	0,868
miR-133a-3p	SMAD1	0,055	0,61
miR-133a-3p	TCF7	0,052	0,626
miR-133a-3p	RUNX2	0,069	0,519
miR-133a-3p	CTGF	0,136	0,202
miR-133a-3p	NOS3	-0,014	0,896
miR-133a-3p	OPG	0,059	0,583
miR-133a-3p	NOTCH1	0,106	0,321
miR-133a-3p	ELK1	-0,055	0,607
miR-135a-5p	DKK1	0,041	0,7
miR-135a-5p	PDCD4	0,003	0,979
miR-135a-5p	CD44	-0,277	0,009
miR-135a-5p	ITGA5	-0,283	0,007
miR-135a-5p	RANKL	-0,102	0,34
miR-135a-5p	FOS	0,151	0,159
miR-135a-5p	CDH11	-0,076	0,479
miR-135a-5p	SRCIN1	-0,051	0,636
miR-135a-5p	ITGB3	-0,233	0,028
miR-135a-5p	ITGA3	-0,109	0,311
miR-135a-5p	SMAD2	0,074	0,489
miR-135a-5p	SMAD4	-0,013	0,905
miR-135a-5p	RANK	-0,03	0,777
miR-135a-5p	TGFB1	-0,275	0,009
miR-135a-5p	IL11	0,042	0,698
miR-135a-5p	CXCR4	-0,058	0,59
miR-135a-5p	SATB2	0,381	0
miR-135a-5p	BMPR2	0,208	0,05
miR-135a-5p	TGIF2	-0,048	0,653
miR-135a-5p	BMP7	-0,156	0,143
miR-135a-5p	CXCL8	-0,167	0,119
miR-135a-5p	SMAD1	-0,267	0,011
miR-135a-5p	TCF7	-0,048	0,656
miR-135a-5p	RUNX2	-0,126	0,239
miR-135a-5p	CTGF	-0,12	0,263
miR-135a-5p	NOS3	-0,074	0,49
miR-135a-5p	OPG	0,179	0,093
miR-135a-5p	NOTCH1	0,031	0,77
miR-135a-5p	ELK1	0,038	0,723
miR-138-5p	DKK1	0,042	0,699
miR-138-5p	PDCD4	-0,049	0,649
miR-138-5p	CD44	0,223	0,036
miR-138-5p	ITGA5	0,032	0,766
miR-138-5p	RANKL	0,192	0,072
miR-138-5p	FOS	-0,224	0,035
miR-138-5p	CDH11	0,113	0,29
miR-138-5p	SRCIN1	0,172	0,107
miR-138-5p	ITGB3	0,072	0,502
miR-138-5p	ITGA3	0,281	0,008
miR-138-5p	SMAD2	-0,012	0,913
miR-138-5p	SMAD4	-0,033	0,756
miR-138-5p	RANK	0,108	0,316
miR-138-5p	TGFB1	0,013	0,906
miR-138-5p	IL11	0,109	0,311
miR-138-5p	CXCR4	-0,223	0,036
miR-138-5p	SATB2	-0,173	0,106
miR-138-5p	BMPR2	-0,103	0,339
miR-138-5p	TGIF2	0,031	0,774
miR-138-5p	BMP7	0,345	0,001
miR-138-5p	CXCL8	0,241	0,023
miR-138-5p	SMAD1	-0,151	0,157
miR-138-5p	TCF7	0,044	0,684
miR-138-5p	RUNX2	0,158	0,14
miR-138-5p	CTGF	0,172	0,107
miR-138-5p	NOS3	-0,12	0,261
miR-138-5p	OPG	-0,062	0,565
miR-138-5p	NOTCH1	-0,234	0,027
miR-138-5p	ELK1	0,068	0,527
miR-139-3p	NOTCH1	0,293	0,005
miR-139-3p	BMPR2	0,267	0,011
miR-139-3p	TCF7	-0,234	0,027
miR-139-3p	ITGA3	-0,22	0,038
miR-139-3p	NOS3	0,206	0,052
miR-139-3p	CDH11	-0,206	0,053
miR-139-3p	CXCL8	-0,191	0,073
miR-139-3p	SMAD4	0,179	0,093
miR-139-3p	PDCD4	-0,178	0,096
miR-139-3p	BMP7	0,176	0,099
miR-139-3p	SMAD1	0,164	0,125
miR-139-3p	SMAD2	0,163	0,128
miR-139-3p	CTGF	0,125	0,243
miR-139-3p	DKK1	0,123	0,25
miR-139-3p	RANKL	-0,119	0,267
miR-139-3p	FOS	0,107	0,318
miR-139-3p	CD44	-0,084	0,435
miR-139-3p	RANK	-0,072	0,505
miR-139-3p	RUNX2	-0,07	0,512
miR-139-3p	ELK1	-0,066	0,54
miR-139-3p	SATB2	0,056	0,599
miR-139-3p	OPG	-0,032	0,762
miR-139-3p	CXCR4	0,032	0,768
miR-139-3p	ITGA5	-0,029	0,784
miR-139-3p	TGFB1	-0,024	0,827
miR-139-3p	ITGB3	-0,012	0,909
miR-139-3p	TGIF2	-0,006	0,958
miR-139-3p	IL11	-0,005	0,961
miR-139-3p	SRCIN1	0,001	0,989
miR-139-5p	BMPR2	0,521	0
miR-139-5p	DKK1	0,065	0,547
miR-139-5p	PDCD4	-0,057	0,593
miR-139-5p	CD44	-0,291	0,006
miR-139-5p	ITGA5	0,026	0,806
miR-139-5p	RANKL	-0,284	0,007
miR-139-5p	FOS	0,194	0,068
miR-139-5p	CDH11	-0,007	0,945
miR-139-5p	SRCIN1	-0,058	0,59
miR-139-5p	ITGB3	-0,083	0,441
miR-139-5p	ITGA3	-0,164	0,126
miR-139-5p	SMAD2	0,098	0,361
miR-139-5p	SMAD4	0,2	0,06
miR-139-5p	RANK	-0,123	0,252
miR-139-5p	TGFB1	-0,09	0,4
miR-139-5p	IL11	-0,034	0,75
miR-139-5p	CXCR4	0,047	0,663
miR-139-5p	SATB2	0,366	0
miR-139-5p	TGIF2	0,057	0,595
miR-139-5p	BMP7	-0,104	0,33
miR-139-5p	CXCL8	-0,336	0,001
miR-139-5p	SMAD1	0,092	0,392
miR-139-5p	TCF7	-0,235	0,027
miR-139-5p	RUNX2	-0,137	0,2
miR-139-5p	CTGF	-0,032	0,764
miR-139-5p	NOS3	0,274	0,009
miR-139-5p	OPG	0,067	0,53
miR-139-5p	NOTCH1	0,301	0,004
miR-139-5p	ELK1	-0,142	0,186
miR-141-3p	DKK1	0,213	0,045
miR-141-3p	PDCD4	0,016	0,88
miR-141-3p	CD44	0,14	0,191
miR-141-3p	ITGA5	0,115	0,282
miR-141-3p	RANKL	0,068	0,524
miR-141-3p	FOS	0,122	0,254
miR-141-3p	CDH11	-0,091	0,396
miR-141-3p	SRCIN1	0,054	0,612
miR-141-3p	ITGB3	-0,067	0,531
miR-141-3p	ITGA3	0,021	0,847
miR-141-3p	SMAD2	-0,023	0,83
miR-141-3p	SMAD4	-0,185	0,082
miR-141-3p	RANK	0,058	0,59
miR-141-3p	TGFB1	0,017	0,872
miR-141-3p	IL11	0,062	0,566
miR-141-3p	CXCR4	0,056	0,603
miR-141-3p	SATB2	0,083	0,439
miR-141-3p	BMPR2	-0,015	0,892
miR-141-3p	TGIF2	-0,181	0,09
miR-141-3p	BMP7	0,081	0,452
miR-141-3p	CXCL8	-0,124	0,246
miR-141-3p	SMAD1	0,048	0,658
miR-141-3p	TCF7	0,011	0,917
miR-141-3p	RUNX2	0,146	0,173
miR-141-3p	CTGF	0,035	0,747
miR-141-3p	NOS3	0,014	0,897
miR-141-3p	OPG	-0,087	0,42
miR-141-3p	NOTCH1	0,242	0,022
miR-141-3p	ELK1	0,035	0,745
miR-142-3p	DKK1	0,066	0,54
miR-142-3p	PDCD4	0,278	0,008
miR-142-3p	CD44	0,284	0,007
miR-142-3p	ITGA5	0,19	0,075
miR-142-3p	RANKL	0,267	0,011
miR-142-3p	FOS	-0,135	0,207
miR-142-3p	CDH11	0,003	0,976
miR-142-3p	SRCIN1	-0,068	0,524
miR-142-3p	ITGB3	0,021	0,844
miR-142-3p	ITGA3	0,296	0,005
miR-142-3p	SMAD2	-0,143	0,182
miR-142-3p	SMAD4	-0,315	0,003
miR-142-3p	RANK	0,109	0,31
miR-142-3p	TGFB1	0,088	0,411
miR-142-3p	IL11	0,028	0,792
miR-142-3p	CXCR4	0,079	0,463
miR-142-3p	SATB2	-0,032	0,763
miR-142-3p	BMPR2	-0,227	0,032
miR-142-3p	TGIF2	-0,01	0,927
miR-142-3p	BMP7	-0,111	0,299
miR-142-3p	CXCL8	0,123	0,25
miR-142-3p	SMAD1	-0,149	0,165
miR-142-3p	TCF7	0,281	0,008
miR-142-3p	RUNX2	0,17	0,111
miR-142-3p	CTGF	-0,071	0,507
miR-142-3p	NOS3	-0,144	0,178
miR-142-3p	OPG	-0,047	0,665
miR-142-3p	NOTCH1	-0,019	0,862
miR-142-3p	ELK1	0,06	0,574
miR-142-5p	DKK1	-0,007	0,95
miR-142-5p	PDCD4	0,27	0,01
miR-142-5p	CD44	0,18	0,092
miR-142-5p	ITGA5	0,182	0,089
miR-142-5p	RANKL	0,218	0,04
miR-142-5p	FOS	-0,082	0,446
miR-142-5p	CDH11	-0,017	0,876
miR-142-5p	SRCIN1	-0,191	0,072
miR-142-5p	ITGB3	0,055	0,609
miR-142-5p	ITGA3	0,262	0,013
miR-142-5p	SMAD2	-0,166	0,119
miR-142-5p	SMAD4	-0,16	0,133
miR-142-5p	RANK	0,099	0,354
miR-142-5p	TGFB1	0,145	0,174
miR-142-5p	IL11	-0,084	0,434
miR-142-5p	CXCR4	0,086	0,424
miR-142-5p	SATB2	-0,051	0,633
miR-142-5p	BMPR2	-0,184	0,085
miR-142-5p	TGIF2	-0,001	0,99
miR-142-5p	BMP7	-0,139	0,195
miR-142-5p	CXCL8	0,003	0,981
miR-142-5p	SMAD1	-0,146	0,171
miR-142-5p	TCF7	0,279	0,008
miR-142-5p	RUNX2	0,106	0,325
miR-142-5p	CTGF	-0,135	0,206
miR-142-5p	NOS3	-0,193	0,069
miR-142-5p	OPG	-0,066	0,542
miR-142-5p	NOTCH1	-0,094	0,379
miR-142-5p	ELK1	-0,027	0,798
miR-143-3p	DKK1	0,142	0,184
miR-143-3p	PDCD4	-0,174	0,103
miR-143-3p	CD44	-0,138	0,198
miR-143-3p	ITGA5	0,012	0,907
miR-143-3p	RANKL	0,128	0,232
miR-143-3p	FOS	0,143	0,18
miR-143-3p	CDH11	-0,086	0,42
miR-143-3p	SRCIN1	-0,066	0,538
miR-143-3p	ITGB3	0,052	0,627
miR-143-3p	ITGA3	-0,051	0,638
miR-143-3p	SMAD2	0,031	0,771
miR-143-3p	SMAD4	0,114	0,286
miR-143-3p	RANK	-0,075	0,482
miR-143-3p	TGFB1	0,216	0,042
miR-143-3p	IL11	-0,177	0,096
miR-143-3p	CXCR4	0,139	0,195
miR-143-3p	SATB2	-0,04	0,713
miR-143-3p	BMPR2	0,238	0,025
miR-143-3p	TGIF2	0,045	0,673
miR-143-3p	BMP7	-0,013	0,9
miR-143-3p	CXCL8	-0,102	0,343
miR-143-3p	SMAD1	0,098	0,36
miR-143-3p	TCF7	-0,126	0,239
miR-143-3p	RUNX2	-0,002	0,985
miR-143-3p	CTGF	0,047	0,663
miR-143-3p	NOS3	0,12	0,264
miR-143-3p	OPG	-0,021	0,842
miR-143-3p	NOTCH1	0,209	0,05
miR-143-3p	ELK1	-0,064	0,551
miR-143-5p	DKK1	0,125	0,244
miR-143-5p	PDCD4	-0,154	0,15
miR-143-5p	CD44	-0,079	0,463
miR-143-5p	ITGA5	0,039	0,713
miR-143-5p	RANKL	0,138	0,199
miR-143-5p	FOS	0,179	0,094
miR-143-5p	CDH11	-0,07	0,514
miR-143-5p	SRCIN1	-0,103	0,336
miR-143-5p	ITGB3	0,045	0,674
miR-143-5p	ITGA3	-0,126	0,241
miR-143-5p	SMAD2	-0,014	0,896
miR-143-5p	SMAD4	0,177	0,098
miR-143-5p	RANK	-0,003	0,978
miR-143-5p	TGFB1	0,233	0,028
miR-143-5p	IL11	-0,193	0,07
miR-143-5p	CXCR4	0,104	0,33
miR-143-5p	SATB2	-0,076	0,478
miR-143-5p	BMPR2	0,137	0,201
miR-143-5p	TGIF2	-0,027	0,804
miR-143-5p	BMP7	0,1	0,35
miR-143-5p	CXCL8	-0,012	0,914
miR-143-5p	SMAD1	0,087	0,418
miR-143-5p	TCF7	-0,114	0,288
miR-143-5p	RUNX2	0,04	0,707
miR-143-5p	CTGF	0,039	0,716
miR-143-5p	NOS3	0,053	0,619
miR-143-5p	OPG	-0,106	0,325
miR-143-5p	NOTCH1	0,216	0,042
miR-143-5p	ELK1	0,028	0,798
miR-145-3p	DKK1	0,012	0,908
miR-145-3p	PDCD4	-0,118	0,269
miR-145-3p	CD44	-0,201	0,059
miR-145-3p	ITGA5	-0,026	0,808
miR-145-3p	RANKL	0,106	0,321
miR-145-3p	FOS	0,123	0,249
miR-145-3p	CDH11	-0,126	0,239
miR-145-3p	SRCIN1	0,018	0,87
miR-145-3p	ITGB3	0,048	0,655
miR-145-3p	ITGA3	0,003	0,98
miR-145-3p	SMAD2	-0,011	0,921
miR-145-3p	SMAD4	0,111	0,302
miR-145-3p	RANK	-0,169	0,113
miR-145-3p	TGFB1	0,081	0,449
miR-145-3p	IL11	-0,151	0,157
miR-145-3p	CXCR4	0,08	0,454
miR-145-3p	SATB2	0,081	0,453
miR-145-3p	BMPR2	0,266	0,012
miR-145-3p	TGIF2	0,092	0,39
miR-145-3p	BMP7	-0,1	0,353
miR-145-3p	CXCL8	-0,206	0,053
miR-145-3p	SMAD1	0,045	0,677
miR-145-3p	TCF7	-0,149	0,165
miR-145-3p	RUNX2	-0,063	0,56
miR-145-3p	CTGF	0,018	0,867
miR-145-3p	NOS3	0,002	0,987
miR-145-3p	OPG	0,083	0,442
miR-145-3p	NOTCH1	0,219	0,039
miR-145-3p	ELK1	-0,08	0,453
miR-145-5p	DKK1	0,047	0,663
miR-145-5p	PDCD4	0,037	0,732
miR-145-5p	CD44	-0,153	0,154
miR-145-5p	ITGA5	0,002	0,985
miR-145-5p	RANKL	-0,096	0,371
miR-145-5p	FOS	0,127	0,237
miR-145-5p	CDH11	0,014	0,894
miR-145-5p	SRCIN1	-0,021	0,845
miR-145-5p	ITGB3	-0,024	0,824
miR-145-5p	ITGA3	0,068	0,526
miR-145-5p	SMAD2	-0,06	0,575
miR-145-5p	SMAD4	0,043	0,689
miR-145-5p	RANK	-0,043	0,69
miR-145-5p	TGFB1	0,041	0,705
miR-145-5p	IL11	-0,033	0,762
miR-145-5p	CXCR4	0,228	0,032
miR-145-5p	SATB2	0,139	0,195
miR-145-5p	BMPR2	0,337	0,001
miR-145-5p	TGIF2	0,036	0,737
miR-145-5p	BMP7	-0,203	0,057
miR-145-5p	CXCL8	-0,214	0,044
miR-145-5p	SMAD1	0,071	0,506
miR-145-5p	TCF7	0,078	0,466
miR-145-5p	RUNX2	0,007	0,944
miR-145-5p	CTGF	-0,046	0,672
miR-145-5p	NOS3	0,073	0,494
miR-145-5p	OPG	0,006	0,956
miR-145-5p	NOTCH1	0,206	0,053
miR-145-5p	ELK1	-0,14	0,191
miR-148a-3p	DKK1	-0,065	0,543
miR-148a-3p	PDCD4	-0,096	0,371
miR-148a-3p	CD44	-0,119	0,266
miR-148a-3p	ITGA5	-0,002	0,983
miR-148a-3p	RANKL	0,022	0,836
miR-148a-3p	FOS	-0,15	0,162
miR-148a-3p	CDH11	0,033	0,759
miR-148a-3p	SRCIN1	-0,048	0,653
miR-148a-3p	ITGB3	0,013	0,904
miR-148a-3p	ITGA3	0,032	0,769
miR-148a-3p	SMAD2	0,063	0,557
miR-148a-3p	SMAD4	0,084	0,431
miR-148a-3p	RANK	0,094	0,383
miR-148a-3p	TGFB1	0,097	0,365
miR-148a-3p	IL11	0,089	0,409
miR-148a-3p	CXCR4	0,146	0,171
miR-148a-3p	SATB2	-0,177	0,096
miR-148a-3p	BMPR2	-0,15	0,161
miR-148a-3p	TGIF2	0,068	0,524
miR-148a-3p	BMP7	-0,067	0,535
miR-148a-3p	CXCL8	0,017	0,874
miR-148a-3p	SMAD1	-0,035	0,748
miR-148a-3p	TCF7	0,042	0,698
miR-148a-3p	RUNX2	-0,092	0,391
miR-148a-3p	CTGF	-0,192	0,072
miR-148a-3p	NOS3	0,086	0,424
miR-148a-3p	OPG	-0,091	0,397
miR-148a-3p	NOTCH1	-0,046	0,67
miR-148a-3p	ELK1	0,182	0,088
miR-155-5p	DKK1	-0,111	0,298
miR-155-5p	PDCD4	0,17	0,112
miR-155-5p	CD44	0,378	0
miR-155-5p	ITGA5	0,259	0,014
miR-155-5p	RANKL	0,051	0,632
miR-155-5p	FOS	-0,248	0,019
miR-155-5p	CDH11	0,092	0,393
miR-155-5p	SRCIN1	-0,101	0,345
miR-155-5p	ITGB3	0,133	0,214
miR-155-5p	ITGA3	0,381	0
miR-155-5p	SMAD2	-0,067	0,531
miR-155-5p	SMAD4	-0,136	0,204
miR-155-5p	RANK	0,147	0,169
miR-155-5p	TGFB1	0,152	0,155
miR-155-5p	IL11	0,183	0,086
miR-155-5p	CXCR4	0,199	0,062
miR-155-5p	SATB2	-0,164	0,124
miR-155-5p	BMPR2	-0,038	0,722
miR-155-5p	TGIF2	0,058	0,592
miR-155-5p	BMP7	-0,191	0,073
miR-155-5p	CXCL8	-0,083	0,441
miR-155-5p	SMAD1	0,044	0,682
miR-155-5p	TCF7	0,317	0,002
miR-155-5p	RUNX2	0,193	0,07
miR-155-5p	CTGF	0,081	0,45
miR-155-5p	NOS3	-0,02	0,851
miR-155-5p	OPG	0,025	0,818
miR-155-5p	NOTCH1	0,03	0,781
miR-155-5p	ELK1	-0,11	0,306
miR-15b-3p	DKK1	-0,064	0,55
miR-15b-3p	PDCD4	0,077	0,476
miR-15b-3p	CD44	0,128	0,23
miR-15b-3p	ITGA5	0,138	0,196
miR-15b-3p	RANKL	0,192	0,072
miR-15b-3p	FOS	-0,016	0,885
miR-15b-3p	CDH11	0,163	0,127
miR-15b-3p	SRCIN1	0,069	0,523
miR-15b-3p	ITGB3	-0,164	0,125
miR-15b-3p	ITGA3	0,187	0,079
miR-15b-3p	SMAD2	-0,106	0,323
miR-15b-3p	SMAD4	-0,08	0,456
miR-15b-3p	RANK	0,024	0,821
miR-15b-3p	TGFB1	0,159	0,136
miR-15b-3p	IL11	0,221	0,038
miR-15b-3p	CXCR4	0,01	0,929
miR-15b-3p	SATB2	-0,172	0,106
miR-15b-3p	BMPR2	-0,19	0,075
miR-15b-3p	TGIF2	-0,043	0,688
miR-15b-3p	BMP7	0,072	0,503
miR-15b-3p	CXCL8	0,281	0,008
miR-15b-3p	SMAD1	-0,144	0,178
miR-15b-3p	TCF7	0,229	0,031
miR-15b-3p	RUNX2	0,141	0,189
miR-15b-3p	CTGF	0,047	0,662
miR-15b-3p	NOS3	-0,067	0,534
miR-15b-3p	OPG	-0,222	0,037
miR-15b-3p	NOTCH1	-0,026	0,805
miR-15b-3p	ELK1	0,147	0,168
miR-15b-5p	DKK1	-0,066	0,539
miR-15b-5p	PDCD4	0,256	0,016
miR-15b-5p	CD44	-0,009	0,931
miR-15b-5p	ITGA5	-0,066	0,54
miR-15b-5p	RANKL	-0,198	0,063
miR-15b-5p	FOS	-0,084	0,436
miR-15b-5p	CDH11	0,168	0,115
miR-15b-5p	SRCIN1	-0,038	0,724
miR-15b-5p	ITGB3	-0,065	0,548
miR-15b-5p	ITGA3	0,027	0,802
miR-15b-5p	SMAD2	-0,009	0,934
miR-15b-5p	SMAD4	-0,055	0,607
miR-15b-5p	RANK	0,063	0,559
miR-15b-5p	TGFB1	-0,113	0,294
miR-15b-5p	IL11	0,099	0,358
miR-15b-5p	CXCR4	0,038	0,724
miR-15b-5p	SATB2	0,095	0,373
miR-15b-5p	BMPR2	0,159	0,136
miR-15b-5p	TGIF2	0,105	0,326
miR-15b-5p	BMP7	-0,112	0,296
miR-15b-5p	CXCL8	-0,112	0,294
miR-15b-5p	SMAD1	-0,011	0,922
miR-15b-5p	TCF7	0,157	0,142
miR-15b-5p	RUNX2	0,024	0,826
miR-15b-5p	CTGF	-0,088	0,412
miR-15b-5p	NOS3	0,015	0,888
miR-15b-5p	OPG	0,101	0,348
miR-15b-5p	NOTCH1	-0,086	0,422
miR-15b-5p	ELK1	-0,29	0,006
miR-16-1-3p	DKK1	-0,023	0,829
miR-16-1-3p	PDCD4	0,151	0,159
miR-16-1-3p	CD44	0,09	0,403
miR-16-1-3p	ITGA5	0,085	0,429
miR-16-1-3p	RANKL	0,024	0,82
miR-16-1-3p	FOS	-0,094	0,379
miR-16-1-3p	CDH11	-0,001	0,989
miR-16-1-3p	SRCIN1	-0,342	0,001
miR-16-1-3p	ITGB3	-0,127	0,235
miR-16-1-3p	ITGA3	-0,011	0,918
miR-16-1-3p	SMAD2	0,032	0,764
miR-16-1-3p	SMAD4	-0,05	0,641
miR-16-1-3p	RANK	0,051	0,638
miR-16-1-3p	TGFB1	0,093	0,384
miR-16-1-3p	IL11	-0,069	0,52
miR-16-1-3p	CXCR4	-0,09	0,4
miR-16-1-3p	SATB2	-0,073	0,497
miR-16-1-3p	BMPR2	-0,123	0,251
miR-16-1-3p	TGIF2	-0,01	0,928
miR-16-1-3p	BMP7	0,019	0,86
miR-16-1-3p	CXCL8	-0,085	0,431
miR-16-1-3p	SMAD1	-0,157	0,141
miR-16-1-3p	TCF7	-0,067	0,53
miR-16-1-3p	RUNX2	0,172	0,107
miR-16-1-3p	CTGF	-0,201	0,059
miR-16-1-3p	NOS3	0,047	0,664
miR-16-1-3p	OPG	-0,175	0,102
miR-16-1-3p	NOTCH1	0,081	0,453
miR-16-1-3p	ELK1	0,085	0,431
miR-16-2-3p	DKK1	-0,167	0,118
miR-16-2-3p	PDCD4	0,283	0,007
miR-16-2-3p	CD44	0,09	0,4
miR-16-2-3p	ITGA5	0,178	0,095
miR-16-2-3p	RANKL	0,14	0,19
miR-16-2-3p	FOS	-0,112	0,294
miR-16-2-3p	CDH11	0,079	0,46
miR-16-2-3p	SRCIN1	0,043	0,687
miR-16-2-3p	ITGB3	-0,052	0,628
miR-16-2-3p	ITGA3	0,084	0,435
miR-16-2-3p	SMAD2	0,042	0,697
miR-16-2-3p	SMAD4	-0,255	0,016
miR-16-2-3p	RANK	0,038	0,722
miR-16-2-3p	TGFB1	-0,052	0,628
miR-16-2-3p	IL11	0,092	0,392
miR-16-2-3p	CXCR4	0,014	0,895
miR-16-2-3p	SATB2	-0,046	0,672
miR-16-2-3p	BMPR2	-0,037	0,73
miR-16-2-3p	TGIF2	0,162	0,13
miR-16-2-3p	BMP7	-0,115	0,282
miR-16-2-3p	CXCL8	-0,091	0,399
miR-16-2-3p	SMAD1	-0,177	0,097
miR-16-2-3p	TCF7	0,117	0,276
miR-16-2-3p	RUNX2	0,058	0,591
miR-16-2-3p	CTGF	-0,014	0,895
miR-16-2-3p	NOS3	0,078	0,466
miR-16-2-3p	OPG	-0,08	0,455
miR-16-2-3p	NOTCH1	-0,075	0,484
miR-16-2-3p	ELK1	0,056	0,603
miR-16-5p	DKK1	-0,063	0,56
miR-16-5p	PDCD4	0,298	0,005
miR-16-5p	CD44	0,085	0,429
miR-16-5p	ITGA5	0,131	0,221
miR-16-5p	RANKL	-0,024	0,825
miR-16-5p	FOS	0,006	0,957
miR-16-5p	CDH11	0,011	0,915
miR-16-5p	SRCIN1	-0,122	0,254
miR-16-5p	ITGB3	-0,117	0,274
miR-16-5p	ITGA3	0,077	0,472
miR-16-5p	SMAD2	-0,096	0,37
miR-16-5p	SMAD4	-0,098	0,361
miR-16-5p	RANK	0,074	0,49
miR-16-5p	TGFB1	0,128	0,232
miR-16-5p	IL11	0,026	0,808
miR-16-5p	CXCR4	0,067	0,53
miR-16-5p	SATB2	-0,015	0,892
miR-16-5p	BMPR2	-0,043	0,69
miR-16-5p	TGIF2	-0,014	0,896
miR-16-5p	BMP7	-0,066	0,537
miR-16-5p	CXCL8	-0,012	0,912
miR-16-5p	SMAD1	-0,024	0,822
miR-16-5p	TCF7	0,164	0,126
miR-16-5p	RUNX2	0,092	0,39
miR-16-5p	CTGF	-0,111	0,302
miR-16-5p	NOS3	-0,04	0,713
miR-16-5p	OPG	-0,147	0,17
miR-16-5p	NOTCH1	0,059	0,582
miR-16-5p	ELK1	-0,181	0,09
miR-17-3p	DKK1	0,084	0,436
miR-17-3p	PDCD4	0,158	0,138
miR-17-3p	CD44	0,139	0,195
miR-17-3p	ITGA5	-0,038	0,725
miR-17-3p	RANKL	0,235	0,026
miR-17-3p	FOS	-0,168	0,116
miR-17-3p	CDH11	-0,023	0,828
miR-17-3p	SRCIN1	0,084	0,435
miR-17-3p	ITGB3	0,094	0,382
miR-17-3p	ITGA3	-0,019	0,859
miR-17-3p	SMAD2	0,054	0,618
miR-17-3p	SMAD4	-0,008	0,941
miR-17-3p	RANK	-0,052	0,631
miR-17-3p	TGFB1	-0,047	0,662
miR-17-3p	IL11	0,143	0,182
miR-17-3p	CXCR4	-0,233	0,028
miR-17-3p	SATB2	0,061	0,568
miR-17-3p	BMPR2	-0,123	0,251
miR-17-3p	TGIF2	-0,008	0,94
miR-17-3p	BMP7	0,167	0,119
miR-17-3p	CXCL8	-0,018	0,869
miR-17-3p	SMAD1	-0,006	0,954
miR-17-3p	TCF7	0,102	0,341
miR-17-3p	RUNX2	0,072	0,505
miR-17-3p	CTGF	0,063	0,556
miR-17-3p	NOS3	-0,163	0,128
miR-17-3p	OPG	0,094	0,383
miR-17-3p	NOTCH1	-0,06	0,574
miR-17-3p	ELK1	0,026	0,811
miR-17-5p	DKK1	-0,14	0,19
miR-17-5p	PDCD4	0,257	0,015
miR-17-5p	CD44	0,197	0,065
miR-17-5p	ITGA5	0,158	0,138
miR-17-5p	RANKL	0,006	0,954
miR-17-5p	FOS	-0,134	0,21
miR-17-5p	CDH11	0,235	0,027
miR-17-5p	SRCIN1	-0,018	0,868
miR-17-5p	ITGB3	-0,129	0,229
miR-17-5p	ITGA3	0,092	0,393
miR-17-5p	SMAD2	-0,131	0,221
miR-17-5p	SMAD4	-0,025	0,813
miR-17-5p	RANK	0,17	0,112
miR-17-5p	TGFB1	0,109	0,31
miR-17-5p	IL11	0,261	0,013
miR-17-5p	CXCR4	0,001	0,994
miR-17-5p	SATB2	0,009	0,93
miR-17-5p	BMPR2	0,018	0,866
miR-17-5p	TGIF2	0,067	0,531
miR-17-5p	BMP7	0,038	0,721
miR-17-5p	CXCL8	-0,021	0,846
miR-17-5p	SMAD1	-0,026	0,808
miR-17-5p	TCF7	0,27	0,01
miR-17-5p	RUNX2	0,294	0,005
miR-17-5p	CTGF	-0,032	0,764
miR-17-5p	NOS3	-0,065	0,545
miR-17-5p	OPG	-0,149	0,162
miR-17-5p	NOTCH1	-0,115	0,283
miR-17-5p	ELK1	-0,036	0,735
miR-182-5p	DKK1	-0,006	0,952
miR-182-5p	PDCD4	-0,003	0,975
miR-182-5p	CD44	0,37	0
miR-182-5p	ITGA5	0,185	0,082
miR-182-5p	RANKL	0,152	0,154
miR-182-5p	FOS	-0,189	0,075
miR-182-5p	CDH11	0,247	0,02
miR-182-5p	SRCIN1	0,137	0,2
miR-182-5p	ITGB3	0,113	0,292
miR-182-5p	ITGA3	0,372	0
miR-182-5p	SMAD2	-0,15	0,162
miR-182-5p	SMAD4	-0,196	0,066
miR-182-5p	RANK	0,178	0,096
miR-182-5p	TGFB1	0,182	0,089
miR-182-5p	IL11	0,212	0,046
miR-182-5p	CXCR4	0,038	0,727
miR-182-5p	SATB2	-0,29	0,006
miR-182-5p	BMPR2	-0,276	0,009
miR-182-5p	TGIF2	0,107	0,318
miR-182-5p	BMP7	0,189	0,077
miR-182-5p	CXCL8	0,324	0,002
miR-182-5p	SMAD1	0,033	0,759
miR-182-5p	TCF7	0,341	0,001
miR-182-5p	RUNX2	0,267	0,011
miR-182-5p	CTGF	0,162	0,129
miR-182-5p	NOS3	0,065	0,543
miR-182-5p	OPG	-0,282	0,007
miR-182-5p	NOTCH1	-0,041	0,703
miR-182-5p	ELK1	0,009	0,933
miR-190a-5p	DKK1	-0,003	0,98
miR-190a-5p	PDCD4	-0,073	0,497
miR-190a-5p	CD44	-0,297	0,005
miR-190a-5p	ITGA5	0,025	0,815
miR-190a-5p	RANKL	-0,198	0,062
miR-190a-5p	FOS	0,22	0,038
miR-190a-5p	CDH11	-0,094	0,381
miR-190a-5p	SRCIN1	-0,119	0,266
miR-190a-5p	ITGB3	-0,165	0,123
miR-190a-5p	ITGA3	-0,163	0,126
miR-190a-5p	SMAD2	0,006	0,956
miR-190a-5p	SMAD4	0,151	0,157
miR-190a-5p	RANK	-0,138	0,198
miR-190a-5p	TGFB1	-0,174	0,103
miR-190a-5p	IL11	0,049	0,649
miR-190a-5p	CXCR4	-0,03	0,779
miR-190a-5p	SATB2	0,31	0,003
miR-190a-5p	BMPR2	0,204	0,055
miR-190a-5p	TGIF2	-0,113	0,293
miR-190a-5p	BMP7	-0,13	0,223
miR-190a-5p	CXCL8	-0,101	0,348
miR-190a-5p	SMAD1	-0,173	0,104
miR-190a-5p	TCF7	-0,145	0,176
miR-190a-5p	RUNX2	-0,099	0,354
miR-190a-5p	CTGF	-0,172	0,108
miR-190a-5p	NOS3	0,03	0,78
miR-190a-5p	OPG	0,118	0,269
miR-190a-5p	NOTCH1	0,058	0,592
miR-190a-5p	ELK1	0,034	0,754
miR-190b	DKK1	0,171	0,109
miR-190b	PDCD4	0,009	0,933
miR-190b	CD44	-0,172	0,106
miR-190b	ITGA5	-0,12	0,263
miR-190b	RANKL	0,077	0,474
miR-190b	FOS	-0,027	0,8
miR-190b	CDH11	-0,081	0,449
miR-190b	SRCIN1	0,218	0,04
miR-190b	ITGB3	-0,109	0,308
miR-190b	ITGA3	0,029	0,785
miR-190b	SMAD2	0,016	0,885
miR-190b	SMAD4	0,036	0,739
miR-190b	RANK	0,107	0,317
miR-190b	TGFB1	0,001	0,991
miR-190b	IL11	-0,033	0,76
miR-190b	CXCR4	0,025	0,814
miR-190b	SATB2	0,101	0,348
miR-190b	BMPR2	0,123	0,251
miR-190b	TGIF2	0,049	0,651
miR-190b	BMP7	0,052	0,63
miR-190b	CXCL8	-0,031	0,772
miR-190b	SMAD1	-0,005	0,964
miR-190b	TCF7	0,04	0,711
miR-190b	RUNX2	0,011	0,918
miR-190b	CTGF	-0,107	0,319
miR-190b	NOS3	-0,16	0,135
miR-190b	OPG	0,105	0,327
miR-190b	NOTCH1	0,09	0,402
miR-190b	ELK1	-0,084	0,431
miR-19a-3p	DKK1	0,058	0,59
miR-19a-3p	PDCD4	0,246	0,02
miR-19a-3p	CD44	0,034	0,753
miR-19a-3p	ITGA5	0,18	0,092
miR-19a-3p	RANKL	0,163	0,126
miR-19a-3p	FOS	0,09	0,404
miR-19a-3p	CDH11	0,051	0,632
miR-19a-3p	SRCIN1	0,101	0,348
miR-19a-3p	ITGB3	-0,172	0,107
miR-19a-3p	ITGA3	0,121	0,259
miR-19a-3p	SMAD2	-0,16	0,134
miR-19a-3p	SMAD4	-0,032	0,768
miR-19a-3p	RANK	0,065	0,548
miR-19a-3p	TGFB1	0,069	0,52
miR-19a-3p	IL11	0,1	0,349
miR-19a-3p	CXCR4	-0,025	0,817
miR-19a-3p	SATB2	0,139	0,194
miR-19a-3p	BMPR2	-0,051	0,634
miR-19a-3p	TGIF2	0,046	0,667
miR-19a-3p	BMP7	-0,034	0,75
miR-19a-3p	CXCL8	-0,004	0,969
miR-19a-3p	SMAD1	-0,051	0,632
miR-19a-3p	TCF7	0,226	0,033
miR-19a-3p	RUNX2	0,157	0,142
miR-19a-3p	CTGF	0,004	0,968
miR-19a-3p	NOS3	-0,015	0,888
miR-19a-3p	OPG	-0,124	0,248
miR-19a-3p	NOTCH1	0,088	0,413
miR-19a-3p	ELK1	0,048	0,653
miR-200a-3p	DKK1	0,057	0,597
miR-200a-3p	PDCD4	-0,031	0,772
miR-200a-3p	CD44	-0,241	0,023
miR-200a-3p	ITGA5	-0,205	0,054
miR-200a-3p	RANKL	-0,246	0,02
miR-200a-3p	FOS	0,123	0,25
miR-200a-3p	CDH11	-0,342	0,001
miR-200a-3p	SRCIN1	-0,107	0,319
miR-200a-3p	ITGB3	-0,021	0,845
miR-200a-3p	ITGA3	-0,13	0,224
miR-200a-3p	SMAD2	0,128	0,233
miR-200a-3p	SMAD4	0,095	0,375
miR-200a-3p	RANK	-0,024	0,822
miR-200a-3p	TGFB1	-0,356	0,001
miR-200a-3p	IL11	0,081	0,448
miR-200a-3p	CXCR4	-0,015	0,891
miR-200a-3p	SATB2	0,2	0,06
miR-200a-3p	BMPR2	0,108	0,313
miR-200a-3p	TGIF2	-0,102	0,341
miR-200a-3p	BMP7	-0,111	0,299
miR-200a-3p	CXCL8	-0,211	0,047
miR-200a-3p	SMAD1	-0,099	0,358
miR-200a-3p	TCF7	-0,207	0,052
miR-200a-3p	RUNX2	-0,233	0,028
miR-200a-3p	CTGF	-0,149	0,164
miR-200a-3p	NOS3	0,209	0,049
miR-200a-3p	OPG	0,2	0,061
miR-200a-3p	NOTCH1	0,165	0,122
miR-200a-3p	ELK1	-0,098	0,36
miR-200a-5p	DKK1	0,04	0,707
miR-200a-5p	PDCD4	-0,048	0,656
miR-200a-5p	CD44	0,029	0,786
miR-200a-5p	ITGA5	0,023	0,832
miR-200a-5p	RANKL	-0,161	0,131
miR-200a-5p	FOS	0,011	0,92
miR-200a-5p	CDH11	0,055	0,611
miR-200a-5p	SRCIN1	-0,124	0,247
miR-200a-5p	ITGB3	0,082	0,442
miR-200a-5p	ITGA3	-0,031	0,771
miR-200a-5p	SMAD2	0,125	0,244
miR-200a-5p	SMAD4	-0,001	0,993
miR-200a-5p	RANK	0,102	0,341
miR-200a-5p	TGFB1	-0,115	0,282
miR-200a-5p	IL11	0,149	0,164
miR-200a-5p	CXCR4	0,094	0,38
miR-200a-5p	SATB2	-0,011	0,917
miR-200a-5p	BMPR2	0,138	0,199
miR-200a-5p	TGIF2	0,058	0,589
miR-200a-5p	BMP7	0,048	0,655
miR-200a-5p	CXCL8	0,031	0,772
miR-200a-5p	SMAD1	0,017	0,872
miR-200a-5p	TCF7	-0,025	0,818
miR-200a-5p	RUNX2	0,085	0,426
miR-200a-5p	CTGF	-0,017	0,878
miR-200a-5p	NOS3	0,309	0,003
miR-200a-5p	OPG	0,021	0,849
miR-200a-5p	NOTCH1	0,118	0,271
miR-200a-5p	ELK1	-0,073	0,497
miR-200b-3p	DKK1	0,093	0,389
miR-200b-3p	PDCD4	0,015	0,889
miR-200b-3p	CD44	0,01	0,924
miR-200b-3p	ITGA5	-0,093	0,384
miR-200b-3p	RANKL	-0,267	0,011
miR-200b-3p	FOS	0,091	0,397
miR-200b-3p	CDH11	-0,182	0,087
miR-200b-3p	SRCIN1	-0,043	0,692
miR-200b-3p	ITGB3	0,029	0,788
miR-200b-3p	ITGA3	-0,023	0,829
miR-200b-3p	SMAD2	0,041	0,7
miR-200b-3p	SMAD4	0,021	0,844
miR-200b-3p	RANK	0,149	0,163
miR-200b-3p	TGFB1	-0,254	0,017
miR-200b-3p	IL11	0,151	0,158
miR-200b-3p	CXCR4	0,015	0,892
miR-200b-3p	SATB2	0,148	0,166
miR-200b-3p	BMPR2	0,118	0,27
miR-200b-3p	TGIF2	-0,142	0,183
miR-200b-3p	BMP7	0,051	0,637
miR-200b-3p	CXCL8	-0,062	0,562
miR-200b-3p	SMAD1	-0,022	0,839
miR-200b-3p	TCF7	-0,057	0,594
miR-200b-3p	RUNX2	-0,048	0,657
miR-200b-3p	CTGF	0,019	0,862
miR-200b-3p	NOS3	0,209	0,05
miR-200b-3p	OPG	0,134	0,212
miR-200b-3p	NOTCH1	0,126	0,241
miR-200b-3p	ELK1	-0,157	0,142
miR-200b-5p	DKK1	0,069	0,518
miR-200b-5p	PDCD4	-0,101	0,344
miR-200b-5p	CD44	-0,061	0,569
miR-200b-5p	ITGA5	-0,161	0,132
miR-200b-5p	RANKL	-0,213	0,046
miR-200b-5p	FOS	-0,027	0,803
miR-200b-5p	CDH11	-0,195	0,067
miR-200b-5p	SRCIN1	0,029	0,785
miR-200b-5p	ITGB3	0,08	0,456
miR-200b-5p	ITGA3	0,045	0,675
miR-200b-5p	SMAD2	0,118	0,271
miR-200b-5p	SMAD4	0,043	0,689
miR-200b-5p	RANK	-0,004	0,973
miR-200b-5p	TGFB1	-0,174	0,104
miR-200b-5p	IL11	-0,021	0,849
miR-200b-5p	CXCR4	0,005	0,966
miR-200b-5p	SATB2	0,124	0,248
miR-200b-5p	BMPR2	0,155	0,148
miR-200b-5p	TGIF2	-0,173	0,105
miR-200b-5p	BMP7	0,01	0,924
miR-200b-5p	CXCL8	-0,028	0,791
miR-200b-5p	SMAD1	-0,045	0,674
miR-200b-5p	TCF7	-0,092	0,389
miR-200b-5p	RUNX2	-0,095	0,378
miR-200b-5p	CTGF	-0,12	0,264
miR-200b-5p	NOS3	0,172	0,108
miR-200b-5p	OPG	0,093	0,386
miR-200b-5p	NOTCH1	0,017	0,876
miR-200b-5p	ELK1	-0,187	0,079
miR-200c-3p	DKK1	0,275	0,009
miR-200c-3p	PDCD4	0,125	0,243
miR-200c-3p	CD44	0,081	0,45
miR-200c-3p	ITGA5	-0,012	0,913
miR-200c-3p	RANKL	-0,068	0,527
miR-200c-3p	FOS	0,272	0,01
miR-200c-3p	CDH11	-0,188	0,077
miR-200c-3p	SRCIN1	0,076	0,477
miR-200c-3p	ITGB3	-0,116	0,278
miR-200c-3p	ITGA3	0,027	0,799
miR-200c-3p	SMAD2	0,017	0,873
miR-200c-3p	SMAD4	-0,089	0,408
miR-200c-3p	RANK	0,14	0,191
miR-200c-3p	TGFB1	-0,173	0,106
miR-200c-3p	IL11	0,231	0,029
miR-200c-3p	CXCR4	0,129	0,229
miR-200c-3p	SATB2	0,2	0,06
miR-200c-3p	BMPR2	0,233	0,028
miR-200c-3p	TGIF2	-0,235	0,027
miR-200c-3p	BMP7	0,101	0,345
miR-200c-3p	CXCL8	-0,143	0,182
miR-200c-3p	SMAD1	0,096	0,373
miR-200c-3p	TCF7	0,01	0,925
miR-200c-3p	RUNX2	0,147	0,168
miR-200c-3p	CTGF	0,156	0,144
miR-200c-3p	NOS3	0,159	0,138
miR-200c-3p	OPG	0,014	0,895
miR-200c-3p	NOTCH1	0,302	0,004
miR-200c-3p	ELK1	-0,119	0,269
miR-203a-3p	DKK1	-0,006	0,959
miR-203a-3p	PDCD4	-0,024	0,821
miR-203a-3p	CD44	0,109	0,308
miR-203a-3p	ITGA5	0,018	0,868
miR-203a-3p	RANKL	0,15	0,159
miR-203a-3p	FOS	0,114	0,287
miR-203a-3p	CDH11	-0,02	0,85
miR-203a-3p	SRCIN1	0,091	0,396
miR-203a-3p	ITGB3	0,022	0,84
miR-203a-3p	ITGA3	0,173	0,106
miR-203a-3p	SMAD2	0,021	0,849
miR-203a-3p	SMAD4	-0,075	0,486
miR-203a-3p	RANK	0,223	0,036
miR-203a-3p	TGFB1	0,163	0,127
miR-203a-3p	IL11	0,083	0,441
miR-203a-3p	CXCR4	-0,015	0,888
miR-203a-3p	SATB2	-0,1	0,35
miR-203a-3p	BMPR2	0,031	0,773
miR-203a-3p	TGIF2	-0,178	0,094
miR-203a-3p	BMP7	0,039	0,716
miR-203a-3p	CXCL8	-0,021	0,843
miR-203a-3p	SMAD1	0,006	0,958
miR-203a-3p	TCF7	-0,067	0,535
miR-203a-3p	RUNX2	0,061	0,57
miR-203a-3p	CTGF	0,058	0,592
miR-203a-3p	NOS3	0,052	0,631
miR-203a-3p	OPG	-0,134	0,212
miR-203a-3p	NOTCH1	-0,084	0,433
miR-203a-3p	ELK1	0,01	0,929
miR-204-5p	CD44	-0,551	0
miR-204-5p	RANKL	-0,42	0
miR-204-5p	ITGA3	-0,419	0
miR-204-5p	RUNX2	-0,412	0
miR-204-5p	DKK1	0,035	0,748
miR-204-5p	PDCD4	-0,117	0,273
miR-204-5p	ITGA5	-0,356	0,001
miR-204-5p	FOS	0,283	0,007
miR-204-5p	CDH11	-0,39	0
miR-204-5p	SRCIN1	-0,163	0,127
miR-204-5p	ITGB3	-0,163	0,127
miR-204-5p	SMAD2	0,149	0,163
miR-204-5p	SMAD4	0,35	0,001
miR-204-5p	RANK	-0,138	0,196
miR-204-5p	TGFB1	-0,328	0,002
miR-204-5p	IL11	-0,056	0,602
miR-204-5p	CXCR4	0,006	0,956
miR-204-5p	SATB2	0,341	0,001
miR-204-5p	BMPR2	0,316	0,003
miR-204-5p	TGIF2	-0,086	0,422
miR-204-5p	BMP7	-0,081	0,449
miR-204-5p	CXCL8	-0,298	0,005
miR-204-5p	SMAD1	0,002	0,982
miR-204-5p	TCF7	-0,363	0
miR-204-5p	CTGF	-0,26	0,014
miR-204-5p	NOS3	0,131	0,22
miR-204-5p	OPG	0,136	0,203
miR-204-5p	NOTCH1	0,203	0,056
miR-204-5p	ELK1	-0,203	0,056
miR-20a-5p	PDCD4	0,275	0,009
miR-20a-5p	IL11	0,27	0,011
miR-20a-5p	TCF7	0,264	0,012
miR-20a-5p	ITGB3	-0,23	0,03
miR-20a-5p	RUNX2	0,224	0,035
miR-20a-5p	OPG	-0,214	0,044
miR-20a-5p	ITGA5	0,173	0,104
miR-20a-5p	CD44	0,173	0,106
miR-20a-5p	CDH11	0,142	0,185
miR-20a-5p	TGFB1	0,121	0,26
miR-20a-5p	DKK1	-0,113	0,29
miR-20a-5p	ITGA3	0,105	0,326
miR-20a-5p	RANK	0,091	0,397
miR-20a-5p	SMAD2	-0,068	0,524
miR-20a-5p	TGIF2	0,068	0,526
miR-20a-5p	SATB2	0,068	0,527
miR-20a-5p	FOS	-0,059	0,585
miR-20a-5p	CTGF	-0,059	0,585
miR-20a-5p	SMAD1	-0,045	0,674
miR-20a-5p	NOTCH1	-0,036	0,74
miR-20a-5p	CXCR4	-0,035	0,745
miR-20a-5p	NOS3	-0,03	0,777
miR-20a-5p	RANKL	0,028	0,796
miR-20a-5p	BMPR2	0,024	0,824
miR-20a-5p	SMAD4	-0,022	0,837
miR-20a-5p	SRCIN1	0,011	0,917
miR-20a-5p	CXCL8	-0,01	0,926
miR-20a-5p	BMP7	0,009	0,933
miR-20a-5p	ELK1	-0,007	0,949
miR-210-3p	DKK1	-0,038	0,725
miR-210-3p	PDCD4	-0,045	0,678
miR-210-3p	CD44	-0,017	0,878
miR-210-3p	ITGA5	-0,105	0,328
miR-210-3p	RANKL	0	0,997
miR-210-3p	FOS	0,039	0,717
miR-210-3p	CDH11	-0,172	0,107
miR-210-3p	SRCIN1	-0,137	0,201
miR-210-3p	ITGB3	-0,06	0,578
miR-210-3p	ITGA3	-0,18	0,091
miR-210-3p	SMAD2	0,124	0,248
miR-210-3p	SMAD4	0,149	0,164
miR-210-3p	RANK	-0,168	0,116
miR-210-3p	TGFB1	-0,092	0,392
miR-210-3p	IL11	0,093	0,385
miR-210-3p	CXCR4	-0,185	0,083
miR-210-3p	SATB2	-0,052	0,632
miR-210-3p	BMPR2	-0,154	0,151
miR-210-3p	TGIF2	-0,087	0,42
miR-210-3p	BMP7	0,021	0,846
miR-210-3p	CXCL8	0,048	0,655
miR-210-3p	SMAD1	-0,115	0,285
miR-210-3p	TCF7	-0,162	0,128
miR-210-3p	RUNX2	-0,007	0,95
miR-210-3p	CTGF	0,013	0,901
miR-210-3p	NOS3	-0,105	0,33
miR-210-3p	OPG	0,214	0,044
miR-210-3p	NOTCH1	-0,104	0,331
miR-210-3p	ELK1	0,224	0,035
miR-211-5p	DKK1	-0,003	0,981
miR-211-5p	PDCD4	-0,064	0,552
miR-211-5p	CD44	-0,345	0,001
miR-211-5p	ITGA5	-0,282	0,007
miR-211-5p	RANKL	-0,307	0,003
miR-211-5p	FOS	0,15	0,16
miR-211-5p	CDH11	-0,38	0
miR-211-5p	SRCIN1	-0,203	0,056
miR-211-5p	ITGB3	-0,176	0,098
miR-211-5p	ITGA3	-0,255	0,016
miR-211-5p	SMAD2	0,051	0,635
miR-211-5p	SMAD4	0,126	0,238
miR-211-5p	RANK	-0,098	0,359
miR-211-5p	TGFB1	-0,277	0,009
miR-211-5p	IL11	0,012	0,909
miR-211-5p	CXCR4	0,102	0,341
miR-211-5p	SATB2	0,206	0,052
miR-211-5p	BMPR2	0,135	0,207
miR-211-5p	TGIF2	-0,193	0,069
miR-211-5p	BMP7	-0,166	0,121
miR-211-5p	CXCL8	-0,283	0,007
miR-211-5p	SMAD1	-0,067	0,533
miR-211-5p	TCF7	-0,175	0,102
miR-211-5p	RUNX2	-0,354	0,001
miR-211-5p	CTGF	-0,164	0,123
miR-211-5p	NOS3	0,047	0,664
miR-211-5p	OPG	0,196	0,065
miR-211-5p	NOTCH1	0,001	0,992
miR-211-5p	ELK1	-0,234	0,027
miR-21-3p	FOS	-0,451	0
miR-21-3p	BMPR2	-0,418	0
miR-21-3p	ITGA3	0,417	0
miR-21-3p	RANKL	0,383	0
miR-21-3p	CD44	0,371	0
miR-21-3p	SATB2	-0,311	0,003
miR-21-3p	TGFB1	0,25	0,018
miR-21-3p	SMAD4	-0,242	0,022
miR-21-3p	CXCL8	0,215	0,043
miR-21-3p	NOTCH1	-0,203	0,056
miR-21-3p	TCF7	0,176	0,099
miR-21-3p	NOS3	-0,149	0,163
miR-21-3p	ITGA5	0,124	0,247
miR-21-3p	ELK1	0,12	0,263
miR-21-3p	IL11	0,104	0,331
miR-21-3p	BMP7	-0,101	0,345
miR-21-3p	RUNX2	0,099	0,355
miR-21-3p	OPG	-0,083	0,438
miR-21-3p	SRCIN1	0,075	0,482
miR-21-3p	CDH11	0,074	0,49
miR-21-3p	SMAD2	-0,058	0,591
miR-21-3p	CTGF	-0,051	0,634
miR-21-3p	CXCR4	-0,049	0,649
miR-21-3p	RANK	-0,042	0,693
miR-21-3p	SMAD1	0,025	0,815
miR-21-3p	ITGB3	-0,022	0,839
miR-21-3p	PDCD4	-0,013	0,901
miR-21-3p	TGIF2	-0,012	0,912
miR-21-3p	DKK1	-0,011	0,916
miR-214-3p	DKK1	-0,011	0,915
miR-214-3p	PDCD4	0,045	0,674
miR-214-3p	CD44	0,088	0,413
miR-214-3p	ITGA5	0,051	0,636
miR-214-3p	RANKL	0,019	0,857
miR-214-3p	FOS	0,037	0,731
miR-214-3p	CDH11	0,183	0,086
miR-214-3p	SRCIN1	0,129	0,23
miR-214-3p	ITGB3	0,061	0,572
miR-214-3p	ITGA3	0,12	0,263
miR-214-3p	SMAD2	-0,17	0,11
miR-214-3p	SMAD4	-0,053	0,619
miR-214-3p	RANK	0,014	0,894
miR-214-3p	TGFB1	0,171	0,11
miR-214-3p	IL11	-0,045	0,679
miR-214-3p	CXCR4	0,171	0,11
miR-214-3p	SATB2	-0,063	0,557
miR-214-3p	BMPR2	0,221	0,037
miR-214-3p	TGIF2	0,07	0,515
miR-214-3p	BMP7	-0,125	0,242
miR-214-3p	CXCL8	-0,149	0,163
miR-214-3p	SMAD1	0,231	0,029
miR-214-3p	TCF7	0,124	0,247
miR-214-3p	RUNX2	0,141	0,188
miR-214-3p	CTGF	0,102	0,343
miR-214-3p	NOS3	0,025	0,814
miR-214-3p	OPG	-0,037	0,732
miR-214-3p	NOTCH1	0,032	0,768
miR-214-3p	ELK1	-0,234	0,028
miR-214-5p	DKK1	0,125	0,242
miR-214-5p	PDCD4	0,02	0,856
miR-214-5p	CD44	0,205	0,054
miR-214-5p	ITGA5	0,146	0,171
miR-214-5p	RANKL	0,139	0,194
miR-214-5p	FOS	-0,042	0,698
miR-214-5p	CDH11	0,234	0,027
miR-214-5p	SRCIN1	0,164	0,124
miR-214-5p	ITGB3	0,147	0,169
miR-214-5p	ITGA3	0,134	0,212
miR-214-5p	SMAD2	-0,195	0,067
miR-214-5p	SMAD4	-0,178	0,094
miR-214-5p	RANK	0,121	0,261
miR-214-5p	TGFB1	0,154	0,15
miR-214-5p	IL11	-0,087	0,419
miR-214-5p	CXCR4	0,122	0,253
miR-214-5p	SATB2	-0,12	0,264
miR-214-5p	BMPR2	0,12	0,263
miR-214-5p	TGIF2	0,111	0,301
miR-214-5p	BMP7	0,036	0,74
miR-214-5p	CXCL8	0,037	0,733
miR-214-5p	SMAD1	0,187	0,079
miR-214-5p	TCF7	0,178	0,094
miR-214-5p	RUNX2	0,227	0,033
miR-214-5p	CTGF	0,184	0,085
miR-214-5p	NOS3	0,048	0,653
miR-214-5p	OPG	-0,074	0,49
miR-214-5p	NOTCH1	0,103	0,335
miR-214-5p	ELK1	-0,081	0,45
miR-21-5p	DKK1	-0,043	0,692
miR-21-5p	PDCD4	0,163	0,126
miR-21-5p	CD44	0,249	0,018
miR-21-5p	ITGA5	0,18	0,092
miR-21-5p	RANKL	0,19	0,075
miR-21-5p	FOS	-0,186	0,08
miR-21-5p	CDH11	0,169	0,114
miR-21-5p	SRCIN1	-0,028	0,792
miR-21-5p	ITGB3	-0,032	0,763
miR-21-5p	ITGA3	0,294	0,005
miR-21-5p	SMAD2	-0,178	0,095
miR-21-5p	SMAD4	-0,237	0,026
miR-21-5p	RANK	0,147	0,171
miR-21-5p	TGFB1	0,16	0,134
miR-21-5p	IL11	0,039	0,715
miR-21-5p	CXCR4	0,072	0,505
miR-21-5p	SATB2	-0,218	0,04
miR-21-5p	BMPR2	-0,185	0,082
miR-21-5p	TGIF2	0,04	0,713
miR-21-5p	BMP7	-0,151	0,159
miR-21-5p	CXCL8	0,104	0,33
miR-21-5p	SMAD1	-0,102	0,341
miR-21-5p	TCF7	0,268	0,011
miR-21-5p	RUNX2	0,158	0,14
miR-21-5p	CTGF	-0,1	0,351
miR-21-5p	NOS3	-0,151	0,157
miR-21-5p	OPG	-0,001	0,991
miR-21-5p	NOTCH1	-0,15	0,16
miR-21-5p	ELK1	0,037	0,727
miR-218-5p	DKK1	0,096	0,369
miR-218-5p	PDCD4	0,016	0,879
miR-218-5p	CD44	0,09	0,401
miR-218-5p	ITGA5	0,238	0,025
miR-218-5p	RANKL	0,207	0,051
miR-218-5p	FOS	-0,024	0,823
miR-218-5p	CDH11	0,169	0,114
miR-218-5p	SRCIN1	0,022	0,836
miR-218-5p	ITGB3	0,093	0,387
miR-218-5p	ITGA3	0,147	0,169
miR-218-5p	SMAD2	-0,148	0,166
miR-218-5p	SMAD4	-0,008	0,941
miR-218-5p	RANK	0,067	0,535
miR-218-5p	TGFB1	0,268	0,011
miR-218-5p	IL11	-0,087	0,416
miR-218-5p	CXCR4	0,122	0,253
miR-218-5p	SATB2	-0,068	0,525
miR-218-5p	BMPR2	0,15	0,162
miR-218-5p	TGIF2	0,134	0,21
miR-218-5p	BMP7	-0,038	0,725
miR-218-5p	CXCL8	-0,06	0,574
miR-218-5p	SMAD1	-0,008	0,944
miR-218-5p	TCF7	0,115	0,281
miR-218-5p	RUNX2	0,199	0,061
miR-218-5p	CTGF	0,036	0,741
miR-218-5p	NOS3	0,071	0,507
miR-218-5p	OPG	-0,161	0,131
miR-218-5p	NOTCH1	0,15	0,16
miR-218-5p	ELK1	-0,028	0,797
miR-223-3p	CD44	0,396	0
miR-223-3p	DKK1	-0,06	0,579
miR-223-3p	PDCD4	0,3	0,004
miR-223-3p	ITGA5	0,107	0,32
miR-223-3p	RANKL	0,176	0,1
miR-223-3p	FOS	-0,232	0,029
miR-223-3p	CDH11	0,098	0,362
miR-223-3p	SRCIN1	-0,023	0,833
miR-223-3p	ITGB3	0,078	0,465
miR-223-3p	ITGA3	0,216	0,042
miR-223-3p	SMAD2	0,008	0,938
miR-223-3p	SMAD4	-0,247	0,02
miR-223-3p	RANK	0,302	0,004
miR-223-3p	TGFB1	0,142	0,186
miR-223-3p	IL11	0,212	0,046
miR-223-3p	CXCR4	-0,001	0,993
miR-223-3p	SATB2	-0,11	0,304
miR-223-3p	BMPR2	-0,258	0,015
miR-223-3p	TGIF2	0,076	0,478
miR-223-3p	BMP7	0,091	0,398
miR-223-3p	CXCL8	0,292	0,006
miR-223-3p	SMAD1	0,052	0,628
miR-223-3p	TCF7	0,297	0,005
miR-223-3p	RUNX2	0,262	0,013
miR-223-3p	CTGF	0,033	0,756
miR-223-3p	NOS3	-0,208	0,05
miR-223-3p	OPG	-0,073	0,497
miR-223-3p	NOTCH1	-0,301	0,004
miR-223-3p	ELK1	-0,005	0,962
miR-223-5p	DKK1	0,03	0,783
miR-223-5p	PDCD4	0,197	0,064
miR-223-5p	CD44	0,338	0,001
miR-223-5p	ITGA5	0,207	0,051
miR-223-5p	RANKL	0,05	0,641
miR-223-5p	FOS	-0,073	0,497
miR-223-5p	CDH11	0,04	0,71
miR-223-5p	SRCIN1	-0,082	0,445
miR-223-5p	ITGB3	0,096	0,372
miR-223-5p	ITGA3	-0,002	0,984
miR-223-5p	SMAD2	-0,116	0,278
miR-223-5p	SMAD4	-0,195	0,067
miR-223-5p	RANK	0,177	0,098
miR-223-5p	TGFB1	0,106	0,321
miR-223-5p	IL11	0,083	0,438
miR-223-5p	CXCR4	0,019	0,858
miR-223-5p	SATB2	-0,102	0,342
miR-223-5p	BMPR2	-0,168	0,116
miR-223-5p	TGIF2	0,055	0,606
miR-223-5p	BMP7	0,045	0,678
miR-223-5p	CXCL8	0,295	0,005
miR-223-5p	SMAD1	0,041	0,7
miR-223-5p	TCF7	0,18	0,091
miR-223-5p	RUNX2	0,258	0,015
miR-223-5p	CTGF	0,045	0,675
miR-223-5p	NOS3	0,052	0,625
miR-223-5p	OPG	-0,091	0,397
miR-223-5p	NOTCH1	-0,069	0,523
miR-223-5p	ELK1	0,191	0,073
miR-23a-3p	CXCL8	-0,252	0,017
miR-23a-3p	ELK1	-0,244	0,021
miR-23a-3p	BMPR2	0,234	0,027
miR-23a-3p	NOS3	-0,182	0,089
miR-23a-3p	RANKL	-0,177	0,096
miR-23a-3p	OPG	0,173	0,105
miR-23a-3p	PDCD4	0,163	0,128
miR-23a-3p	DKK1	-0,141	0,188
miR-23a-3p	BMP7	-0,138	0,198
miR-23a-3p	RANK	0,129	0,229
miR-23a-3p	SRCIN1	-0,123	0,249
miR-23a-3p	SMAD1	0,102	0,34
miR-23a-3p	SATB2	0,102	0,343
miR-23a-3p	FOS	-0,093	0,384
miR-23a-3p	ITGA5	-0,086	0,422
miR-23a-3p	IL11	0,086	0,424
miR-23a-3p	NOTCH1	-0,079	0,464
miR-23a-3p	SMAD2	-0,075	0,483
miR-23a-3p	ITGB3	-0,069	0,521
miR-23a-3p	TGIF2	-0,062	0,565
miR-23a-3p	SMAD4	0,062	0,567
miR-23a-3p	CXCR4	0,061	0,572
miR-23a-3p	ITGA3	0,045	0,678
miR-23a-3p	CD44	-0,026	0,808
miR-23a-3p	TCF7	-0,023	0,832
miR-23a-3p	TGFB1	-0,014	0,895
miR-23a-3p	CDH11	-0,012	0,909
miR-23a-3p	RUNX2	0,007	0,949
miR-23a-3p	CTGF	-0,003	0,981
miR-27a-3p	BMP7	-0,286	0,007
miR-27a-3p	CXCL8	-0,263	0,013
miR-27a-3p	PDCD4	0,229	0,031
miR-27a-3p	ELK1	-0,197	0,064
miR-27a-3p	OPG	0,185	0,083
miR-27a-3p	BMPR2	0,177	0,098
miR-27a-3p	SRCIN1	-0,169	0,114
miR-27a-3p	TGIF2	0,146	0,172
miR-27a-3p	SATB2	0,142	0,184
miR-27a-3p	ITGA5	0,132	0,218
miR-27a-3p	DKK1	-0,111	0,3
miR-27a-3p	ITGA3	0,109	0,308
miR-27a-3p	CDH11	0,103	0,335
miR-27a-3p	TCF7	0,095	0,376
miR-27a-3p	IL11	0,093	0,384
miR-27a-3p	FOS	-0,071	0,507
miR-27a-3p	RANK	0,071	0,51
miR-27a-3p	CD44	0,067	0,533
miR-27a-3p	RANKL	-0,062	0,563
miR-27a-3p	CXCR4	0,053	0,625
miR-27a-3p	SMAD4	-0,045	0,676
miR-27a-3p	NOTCH1	-0,041	0,7
miR-27a-3p	NOS3	0,04	0,707
miR-27a-3p	SMAD1	-0,027	0,801
miR-27a-3p	TGFB1	0,023	0,833
miR-27a-3p	CTGF	-0,021	0,847
miR-27a-3p	SMAD2	0,015	0,889
miR-27a-3p	ITGB3	0,007	0,947
miR-27a-3p	RUNX2	0,002	0,987
miR-28-3p	DKK1	-0,143	0,18
miR-28-3p	PDCD4	-0,028	0,793
miR-28-3p	CD44	0,078	0,467
miR-28-3p	ITGA5	0,072	0,501
miR-28-3p	RANKL	-0,041	0,705
miR-28-3p	FOS	-0,075	0,486
miR-28-3p	CDH11	0,164	0,124
miR-28-3p	SRCIN1	-0,22	0,038
miR-28-3p	ITGB3	-0,022	0,839
miR-28-3p	ITGA3	-0,045	0,676
miR-28-3p	SMAD2	-0,154	0,148
miR-28-3p	SMAD4	-0,018	0,864
miR-28-3p	RANK	0,147	0,169
miR-28-3p	TGFB1	0,071	0,511
miR-28-3p	IL11	0,087	0,42
miR-28-3p	CXCR4	0,238	0,025
miR-28-3p	SATB2	-0,243	0,022
miR-28-3p	BMPR2	0,048	0,655
miR-28-3p	TGIF2	-0,08	0,459
miR-28-3p	BMP7	0,004	0,973
miR-28-3p	CXCL8	0,11	0,307
miR-28-3p	SMAD1	0,077	0,473
miR-28-3p	TCF7	0,086	0,421
miR-28-3p	RUNX2	0,106	0,325
miR-28-3p	CTGF	-0,009	0,93
miR-28-3p	NOS3	0,174	0,104
miR-28-3p	OPG	-0,052	0,63
miR-28-3p	NOTCH1	-0,022	0,84
miR-28-3p	ELK1	0,072	0,505
miR-296-5p	DKK1	0,092	0,389
miR-296-5p	PDCD4	0,15	0,16
miR-296-5p	CD44	0,247	0,02
miR-296-5p	ITGA5	-0,053	0,621
miR-296-5p	RANKL	0,075	0,482
miR-296-5p	FOS	-0,154	0,15
miR-296-5p	CDH11	0,124	0,248
miR-296-5p	SRCIN1	0,164	0,125
miR-296-5p	ITGB3	0,06	0,575
miR-296-5p	ITGA3	0,188	0,077
miR-296-5p	SMAD2	-0,134	0,211
miR-296-5p	SMAD4	-0,213	0,045
miR-296-5p	RANK	-0,035	0,742
miR-296-5p	TGFB1	-0,056	0,603
miR-296-5p	IL11	0,13	0,225
miR-296-5p	CXCR4	0,004	0,972
miR-296-5p	SATB2	-0,15	0,16
miR-296-5p	BMPR2	-0,179	0,094
miR-296-5p	TGIF2	0,039	0,717
miR-296-5p	BMP7	0,072	0,502
miR-296-5p	CXCL8	0,225	0,034
miR-296-5p	SMAD1	-0,143	0,182
miR-296-5p	TCF7	0,21	0,049
miR-296-5p	RUNX2	0,149	0,163
miR-296-5p	CTGF	0,131	0,22
miR-296-5p	NOS3	-0,099	0,357
miR-296-5p	OPG	-0,079	0,462
miR-296-5p	NOTCH1	-0,13	0,226
miR-296-5p	ELK1	0,189	0,076
miR-30a-3p	DKK1	0,181	0,09
miR-30a-3p	PDCD4	-0,073	0,499
miR-30a-3p	CD44	-0,317	0,002
miR-30a-3p	ITGA5	-0,31	0,003
miR-30a-3p	RANKL	-0,228	0,031
miR-30a-3p	FOS	0,177	0,098
miR-30a-3p	CDH11	-0,205	0,054
miR-30a-3p	SRCIN1	-0,178	0,095
miR-30a-3p	ITGB3	-0,153	0,151
miR-30a-3p	ITGA3	-0,29	0,006
miR-30a-3p	SMAD2	0,098	0,36
miR-30a-3p	SMAD4	0,256	0,015
miR-30a-3p	RANK	-0,067	0,53
miR-30a-3p	TGFB1	-0,292	0,005
miR-30a-3p	IL11	-0,048	0,652
miR-30a-3p	CXCR4	0,035	0,747
miR-30a-3p	SATB2	0,268	0,011
miR-30a-3p	BMPR2	0,26	0,014
miR-30a-3p	TGIF2	-0,12	0,262
miR-30a-3p	BMP7	0,03	0,777
miR-30a-3p	CXCL8	-0,266	0,012
miR-30a-3p	SMAD1	-0,137	0,199
miR-30a-3p	TCF7	-0,146	0,172
miR-30a-3p	RUNX2	-0,171	0,108
miR-30a-3p	CTGF	-0,114	0,286
miR-30a-3p	NOS3	0,223	0,035
miR-30a-3p	OPG	0,109	0,309
miR-30a-3p	NOTCH1	0,161	0,132
miR-30a-3p	ELK1	-0,029	0,789
miR-30a-5p	DKK1	0,143	0,18
miR-30a-5p	PDCD4	-0,126	0,24
miR-30a-5p	CD44	-0,202	0,058
miR-30a-5p	ITGA5	-0,227	0,032
miR-30a-5p	RANKL	-0,161	0,132
miR-30a-5p	FOS	0,128	0,233
miR-30a-5p	CDH11	-0,281	0,008
miR-30a-5p	SRCIN1	-0,147	0,17
miR-30a-5p	ITGB3	-0,028	0,795
miR-30a-5p	ITGA3	-0,228	0,032
miR-30a-5p	SMAD2	-0,01	0,925
miR-30a-5p	SMAD4	0,119	0,265
miR-30a-5p	RANK	-0,039	0,72
miR-30a-5p	TGFB1	-0,142	0,185
miR-30a-5p	IL11	-0,047	0,66
miR-30a-5p	CXCR4	0,099	0,356
miR-30a-5p	SATB2	0,07	0,515
miR-30a-5p	BMPR2	0,025	0,817
miR-30a-5p	TGIF2	-0,141	0,188
miR-30a-5p	BMP7	-0,024	0,826
miR-30a-5p	CXCL8	-0,117	0,275
miR-30a-5p	SMAD1	-0,038	0,722
miR-30a-5p	TCF7	-0,089	0,407
miR-30a-5p	RUNX2	-0,182	0,089
miR-30a-5p	CTGF	-0,151	0,159
miR-30a-5p	NOS3	0,09	0,399
miR-30a-5p	OPG	0,099	0,354
miR-30a-5p	NOTCH1	0,122	0,255
miR-30a-5p	ELK1	0,023	0,833
miR-30b-3p	RANKL	-0,326	0,002
miR-30b-3p	ITGA3	-0,311	0,003
miR-30b-3p	TCF7	-0,25	0,018
miR-30b-3p	CD44	-0,245	0,021
miR-30b-3p	CXCL8	-0,213	0,045
miR-30b-3p	CDH11	-0,184	0,084
miR-30b-3p	ITGA5	-0,181	0,09
miR-30b-3p	SMAD4	0,173	0,104
miR-30b-3p	RUNX2	-0,162	0,128
miR-30b-3p	FOS	0,151	0,159
miR-30b-3p	TGFB1	-0,121	0,258
miR-30b-3p	CTGF	0,112	0,297
miR-30b-3p	TGIF2	-0,107	0,316
miR-30b-3p	BMP7	0,107	0,32
miR-30b-3p	SMAD2	0,081	0,452
miR-30b-3p	ELK1	-0,08	0,457
miR-30b-3p	CXCR4	-0,068	0,527
miR-30b-3p	BMPR2	0,064	0,552
miR-30b-3p	SRCIN1	-0,062	0,563
miR-30b-3p	PDCD4	-0,061	0,569
miR-30b-3p	NOS3	0,05	0,64
miR-30b-3p	IL11	-0,041	0,705
miR-30b-3p	NOTCH1	-0,032	0,765
miR-30b-3p	DKK1	-0,03	0,778
miR-30b-3p	ITGB3	-0,018	0,864
miR-30b-3p	SMAD1	0,009	0,932
miR-30b-3p	OPG	-0,006	0,954
miR-30b-3p	SATB2	-0,006	0,956
miR-30b-3p	RANK	0,002	0,984
miR-30c-5p	DKK1	0,022	0,838
miR-30c-5p	PDCD4	0,047	0,661
miR-30c-5p	CD44	-0,345	0,001
miR-30c-5p	ITGA5	-0,27	0,01
miR-30c-5p	RANKL	-0,34	0,001
miR-30c-5p	FOS	0,081	0,452
miR-30c-5p	CDH11	-0,093	0,387
miR-30c-5p	SRCIN1	-0,117	0,276
miR-30c-5p	ITGB3	-0,205	0,054
miR-30c-5p	ITGA3	-0,297	0,005
miR-30c-5p	SMAD2	0,046	0,668
miR-30c-5p	SMAD4	0,114	0,289
miR-30c-5p	RANK	0,042	0,695
miR-30c-5p	TGFB1	-0,341	0,001
miR-30c-5p	IL11	-0,002	0,985
miR-30c-5p	CXCR4	-0,004	0,969
miR-30c-5p	SATB2	0,346	0,001
miR-30c-5p	BMPR2	0,275	0,009
miR-30c-5p	TGIF2	-0,032	0,769
miR-30c-5p	BMP7	-0,039	0,719
miR-30c-5p	CXCL8	-0,237	0,025
miR-30c-5p	SMAD1	-0,141	0,188
miR-30c-5p	TCF7	-0,167	0,119
miR-30c-5p	RUNX2	-0,169	0,114
miR-30c-5p	CTGF	-0,248	0,019
miR-30c-5p	NOS3	0,107	0,319
miR-30c-5p	OPG	0,162	0,129
miR-30c-5p	NOTCH1	0,057	0,596
miR-30c-5p	ELK1	-0,164	0,124
miR-30d-3p	DKK1	0,025	0,816
miR-30d-3p	PDCD4	0,047	0,66
miR-30d-3p	CD44	-0,301	0,004
miR-30d-3p	ITGA5	-0,275	0,009
miR-30d-3p	RANKL	-0,203	0,056
miR-30d-3p	FOS	0,15	0,161
miR-30d-3p	CDH11	-0,227	0,032
miR-30d-3p	SRCIN1	-0,169	0,113
miR-30d-3p	ITGB3	-0,016	0,883
miR-30d-3p	ITGA3	-0,223	0,035
miR-30d-3p	SMAD2	0,038	0,724
miR-30d-3p	SMAD4	0,022	0,836
miR-30d-3p	RANK	0,066	0,538
miR-30d-3p	TGFB1	-0,316	0,003
miR-30d-3p	IL11	0,043	0,687
miR-30d-3p	CXCR4	0,056	0,601
miR-30d-3p	SATB2	0,145	0,176
miR-30d-3p	BMPR2	0,062	0,564
miR-30d-3p	TGIF2	0,06	0,578
miR-30d-3p	BMP7	-0,08	0,457
miR-30d-3p	CXCL8	-0,135	0,206
miR-30d-3p	SMAD1	-0,143	0,18
miR-30d-3p	TCF7	-0,121	0,259
miR-30d-3p	RUNX2	-0,145	0,174
miR-30d-3p	CTGF	-0,141	0,188
miR-30d-3p	NOS3	0,083	0,439
miR-30d-3p	OPG	0,221	0,037
miR-30d-3p	NOTCH1	0,058	0,587
miR-30d-3p	ELK1	-0,022	0,835
miR-30d-5p	DKK1	-0,078	0,469
miR-30d-5p	PDCD4	-0,09	0,403
miR-30d-5p	CD44	-0,153	0,152
miR-30d-5p	ITGA5	-0,163	0,128
miR-30d-5p	RANKL	-0,344	0,001
miR-30d-5p	FOS	0,029	0,787
miR-30d-5p	CDH11	-0,177	0,097
miR-30d-5p	SRCIN1	-0,2	0,06
miR-30d-5p	ITGB3	-0,044	0,679
miR-30d-5p	ITGA3	-0,328	0,002
miR-30d-5p	SMAD2	-0,039	0,72
miR-30d-5p	SMAD4	0,107	0,317
miR-30d-5p	RANK	0,028	0,793
miR-30d-5p	TGFB1	-0,159	0,136
miR-30d-5p	IL11	0,073	0,499
miR-30d-5p	CXCR4	0,126	0,24
miR-30d-5p	SATB2	0,028	0,792
miR-30d-5p	BMPR2	0,076	0,477
miR-30d-5p	TGIF2	-0,097	0,366
miR-30d-5p	BMP7	0,075	0,482
miR-30d-5p	CXCL8	-0,071	0,509
miR-30d-5p	SMAD1	0,069	0,522
miR-30d-5p	TCF7	-0,106	0,321
miR-30d-5p	RUNX2	-0,156	0,143
miR-30d-5p	CTGF	-0,146	0,173
miR-30d-5p	NOS3	0,116	0,279
miR-30d-5p	OPG	0,108	0,316
miR-30d-5p	NOTCH1	0,061	0,57
miR-30d-5p	ELK1	-0,071	0,508
miR-30e-3p	DKK1	0,066	0,539
miR-30e-3p	PDCD4	0,191	0,074
miR-30e-3p	CD44	-0,322	0,002
miR-30e-3p	ITGA5	-0,101	0,345
miR-30e-3p	RANKL	-0,106	0,321
miR-30e-3p	FOS	0,25	0,018
miR-30e-3p	CDH11	-0,073	0,496
miR-30e-3p	SRCIN1	-0,173	0,105
miR-30e-3p	ITGB3	-0,194	0,068
miR-30e-3p	ITGA3	-0,244	0,021
miR-30e-3p	SMAD2	-0,03	0,783
miR-30e-3p	SMAD4	0,214	0,045
miR-30e-3p	RANK	0,167	0,118
miR-30e-3p	TGFB1	-0,155	0,148
miR-30e-3p	IL11	-0,011	0,917
miR-30e-3p	CXCR4	0,123	0,251
miR-30e-3p	SATB2	0,199	0,061
miR-30e-3p	BMPR2	0,26	0,014
miR-30e-3p	TGIF2	-0,031	0,774
miR-30e-3p	BMP7	0,107	0,318
miR-30e-3p	CXCL8	-0,203	0,056
miR-30e-3p	SMAD1	-0,139	0,194
miR-30e-3p	TCF7	-0,06	0,573
miR-30e-3p	RUNX2	0,017	0,872
miR-30e-3p	CTGF	-0,065	0,545
miR-30e-3p	NOS3	0,202	0,057
miR-30e-3p	OPG	-0,097	0,366
miR-30e-3p	NOTCH1	0,167	0,119
miR-30e-3p	ELK1	0,026	0,807
miR-30e-5p	DKK1	0,1	0,353
miR-30e-5p	PDCD4	0,092	0,389
miR-30e-5p	CD44	-0,146	0,172
miR-30e-5p	ITGA5	-0,114	0,289
miR-30e-5p	RANKL	0,007	0,947
miR-30e-5p	FOS	0,093	0,387
miR-30e-5p	CDH11	-0,216	0,042
miR-30e-5p	SRCIN1	-0,141	0,189
miR-30e-5p	ITGB3	-0,041	0,704
miR-30e-5p	ITGA3	-0,124	0,249
miR-30e-5p	SMAD2	-0,091	0,394
miR-30e-5p	SMAD4	0,038	0,723
miR-30e-5p	RANK	0,116	0,278
miR-30e-5p	TGFB1	-0,083	0,438
miR-30e-5p	IL11	-0,058	0,587
miR-30e-5p	CXCR4	0,056	0,599
miR-30e-5p	SATB2	0,051	0,632
miR-30e-5p	BMPR2	-0,08	0,457
miR-30e-5p	TGIF2	-0,108	0,315
miR-30e-5p	BMP7	0,058	0,587
miR-30e-5p	CXCL8	-0,034	0,751
miR-30e-5p	SMAD1	-0,095	0,374
miR-30e-5p	TCF7	-0,007	0,947
miR-30e-5p	RUNX2	-0,061	0,571
miR-30e-5p	CTGF	-0,152	0,156
miR-30e-5p	NOS3	-0,021	0,846
miR-30e-5p	OPG	-0,021	0,844
miR-30e-5p	NOTCH1	0,109	0,308
miR-30e-5p	ELK1	0,052	0,629
miR-31-5p	DKK1	0,037	0,729
miR-31-5p	PDCD4	-0,192	0,071
miR-31-5p	CD44	0,286	0,007
miR-31-5p	ITGA5	0,156	0,143
miR-31-5p	RANKL	0,139	0,194
miR-31-5p	FOS	-0,073	0,495
miR-31-5p	CDH11	-0,07	0,512
miR-31-5p	SRCIN1	-0,028	0,798
miR-31-5p	ITGB3	0,118	0,271
miR-31-5p	ITGA3	0,248	0,019
miR-31-5p	SMAD2	-0,248	0,019
miR-31-5p	SMAD4	-0,223	0,036
miR-31-5p	RANK	0,146	0,173
miR-31-5p	TGFB1	0,092	0,393
miR-31-5p	IL11	0,149	0,164
miR-31-5p	CXCR4	-0,034	0,75
miR-31-5p	SATB2	-0,115	0,285
miR-31-5p	BMPR2	-0,119	0,266
miR-31-5p	TGIF2	-0,21	0,048
miR-31-5p	BMP7	-0,088	0,414
miR-31-5p	CXCL8	0,092	0,39
miR-31-5p	SMAD1	-0,031	0,773
miR-31-5p	TCF7	0,012	0,911
miR-31-5p	RUNX2	0,18	0,091
miR-31-5p	CTGF	0,106	0,323
miR-31-5p	NOS3	-0,127	0,234
miR-31-5p	OPG	0,109	0,309
miR-31-5p	NOTCH1	-0,136	0,204
miR-31-5p	ELK1	-0,009	0,933
miR-326	DKK1	0,008	0,938
miR-326	PDCD4	-0,096	0,371
miR-326	CD44	0,181	0,089
miR-326	ITGA5	0,012	0,911
miR-326	RANKL	0,046	0,668
miR-326	FOS	0,014	0,897
miR-326	CDH11	-0,022	0,84
miR-326	SRCIN1	-0,073	0,499
miR-326	ITGB3	0,041	0,702
miR-326	ITGA3	0,04	0,708
miR-326	SMAD2	-0,08	0,456
miR-326	SMAD4	-0,21	0,048
miR-326	RANK	0,005	0,96
miR-326	TGFB1	0,068	0,525
miR-326	IL11	0,025	0,82
miR-326	CXCR4	-0,048	0,656
miR-326	SATB2	-0,189	0,075
miR-326	BMPR2	-0,181	0,09
miR-326	TGIF2	0,086	0,422
miR-326	BMP7	0,064	0,552
miR-326	CXCL8	0,108	0,315
miR-326	SMAD1	-0,005	0,967
miR-326	TCF7	0	0,999
miR-326	RUNX2	-0,026	0,811
miR-326	CTGF	0,138	0,197
miR-326	NOS3	0,005	0,965
miR-326	OPG	-0,171	0,11
miR-326	NOTCH1	0,021	0,848
miR-326	ELK1	0,116	0,28
miR-335-3p	DKK1	-0,031	0,773
miR-335-3p	PDCD4	0,054	0,617
miR-335-3p	CD44	0,31	0,003
miR-335-3p	ITGA5	0,285	0,007
miR-335-3p	RANKL	0,218	0,04
miR-335-3p	FOS	-0,157	0,141
miR-335-3p	CDH11	0,357	0,001
miR-335-3p	SRCIN1	0,198	0,063
miR-335-3p	ITGB3	0,085	0,426
miR-335-3p	ITGA3	0,27	0,011
miR-335-3p	SMAD2	-0,195	0,067
miR-335-3p	SMAD4	-0,123	0,252
miR-335-3p	RANK	0,123	0,25
miR-335-3p	TGFB1	0,289	0,006
miR-335-3p	IL11	0,157	0,142
miR-335-3p	CXCR4	0,081	0,45
miR-335-3p	SATB2	-0,075	0,487
miR-335-3p	BMPR2	-0,053	0,62
miR-335-3p	TGIF2	0,132	0,216
miR-335-3p	BMP7	-0,047	0,66
miR-335-3p	CXCL8	0,095	0,375
miR-335-3p	SMAD1	0,073	0,494
miR-335-3p	TCF7	0,354	0,001
miR-335-3p	RUNX2	0,305	0,004
miR-335-3p	CTGF	0,149	0,162
miR-335-3p	NOS3	0,035	0,742
miR-335-3p	OPG	-0,23	0,03
miR-335-3p	NOTCH1	-0,193	0,07
miR-335-3p	ELK1	0,035	0,748
miR-335-5p	DKK1	0,037	0,732
miR-335-5p	PDCD4	0,042	0,698
miR-335-5p	CD44	0,278	0,008
miR-335-5p	ITGA5	0,241	0,023
miR-335-5p	RANKL	0,216	0,042
miR-335-5p	FOS	-0,047	0,66
miR-335-5p	CDH11	0,314	0,003
miR-335-5p	SRCIN1	0,194	0,069
miR-335-5p	ITGB3	0,067	0,533
miR-335-5p	ITGA3	0,196	0,065
miR-335-5p	SMAD2	-0,285	0,007
miR-335-5p	SMAD4	-0,215	0,043
miR-335-5p	RANK	0,182	0,088
miR-335-5p	TGFB1	0,275	0,009
miR-335-5p	IL11	0,038	0,722
miR-335-5p	CXCR4	0,105	0,33
miR-335-5p	SATB2	0,001	0,991
miR-335-5p	BMPR2	0,013	0,901
miR-335-5p	TGIF2	0,09	0,402
miR-335-5p	BMP7	-0,112	0,295
miR-335-5p	CXCL8	0,027	0,803
miR-335-5p	SMAD1	0,06	0,578
miR-335-5p	TCF7	0,254	0,016
miR-335-5p	RUNX2	0,365	0
miR-335-5p	CTGF	0,075	0,485
miR-335-5p	NOS3	-0,013	0,906
miR-335-5p	OPG	-0,154	0,151
miR-335-5p	NOTCH1	-0,045	0,676
miR-335-5p	ELK1	-0,006	0,956
miR-33a-5p	DKK1	0,235	0,027
miR-33a-5p	PDCD4	0,23	0,03
miR-33a-5p	CD44	0,012	0,914
miR-33a-5p	ITGA5	0,137	0,199
miR-33a-5p	RANKL	0,203	0,057
miR-33a-5p	FOS	0,083	0,437
miR-33a-5p	CDH11	0,014	0,898
miR-33a-5p	SRCIN1	-0,094	0,383
miR-33a-5p	ITGB3	0,121	0,257
miR-33a-5p	ITGA3	0,074	0,489
miR-33a-5p	SMAD2	0,038	0,722
miR-33a-5p	SMAD4	0,053	0,625
miR-33a-5p	RANK	0,065	0,547
miR-33a-5p	TGFB1	0,016	0,882
miR-33a-5p	IL11	0,041	0,701
miR-33a-5p	CXCR4	0,032	0,769
miR-33a-5p	SATB2	0,134	0,212
miR-33a-5p	BMPR2	0,056	0,601
miR-33a-5p	TGIF2	0,078	0,47
miR-33a-5p	BMP7	-0,01	0,925
miR-33a-5p	CXCL8	-0,072	0,5
miR-33a-5p	SMAD1	0,014	0,893
miR-33a-5p	TCF7	0,097	0,367
miR-33a-5p	RUNX2	0,222	0,037
miR-33a-5p	CTGF	-0,013	0,903
miR-33a-5p	NOS3	0,062	0,562
miR-33a-5p	OPG	-0,038	0,723
miR-33a-5p	NOTCH1	0,196	0,066
miR-33a-5p	ELK1	0,025	0,813
miR-34a-5p	DKK1	-0,133	0,215
miR-34a-5p	PDCD4	-0,015	0,891
miR-34a-5p	CD44	-0,006	0,953
miR-34a-5p	ITGA5	-0,155	0,148
miR-34a-5p	RANKL	-0,008	0,942
miR-34a-5p	FOS	-0,047	0,664
miR-34a-5p	CDH11	-0,127	0,234
miR-34a-5p	SRCIN1	-0,162	0,129
miR-34a-5p	ITGB3	-0,015	0,889
miR-34a-5p	ITGA3	0,005	0,963
miR-34a-5p	SMAD2	0,093	0,387
miR-34a-5p	SMAD4	0,028	0,795
miR-34a-5p	RANK	-0,167	0,117
miR-34a-5p	TGFB1	-0,078	0,47
miR-34a-5p	IL11	-0,005	0,963
miR-34a-5p	CXCR4	-0,152	0,155
miR-34a-5p	SATB2	0,106	0,321
miR-34a-5p	BMPR2	-0,034	0,749
miR-34a-5p	TGIF2	-0,077	0,473
miR-34a-5p	BMP7	-0,071	0,509
miR-34a-5p	CXCL8	0,021	0,846
miR-34a-5p	SMAD1	-0,025	0,819
miR-34a-5p	TCF7	-0,056	0,604
miR-34a-5p	RUNX2	-0,153	0,153
miR-34a-5p	CTGF	-0,18	0,091
miR-34a-5p	NOS3	-0,309	0,003
[truncated: 264 more rows]

## Sheet: Table S4
Table S4: Correlation of miRNA expression with OS since diagnosis (univariate Cox proportional hazards regression model).
miRNA	HR (95% CI)	p-value
let-7a-3p	1,06 (0,89;1,25)	0,516
let-7a-5p	0,90 (0,71;1,13)	0,359
let-7g-3p	1,28 (1,00;1,64)	0,049
let-7g-5p	1,22 (0,86;1,71)	0,263
miR-10b-3p	0,84 (0,68;1,03)	0,091
miR-10b-5p	0,70 (0,54;0,92)	0,011
miR-125a-3p	0,99 (0,81;1,22)	0,939
miR-125a-5p	0,73 (0,53;1,01)	0,054
miR-126-5p	0,85 (0,73;0,99)	0,032
miR-133a-3p	0,95 (0,80;1,13)	0,564
miR-135a-5p	0,84 (0,77;0,93)	0,001
miR-138-5p	1,08 (0,98;1,19)	0,142
miR-139-3p	0,86 (0,73;1,00)	0,057
miR-139-5p	0,88 (0,78;0,99)	0,034
miR-141-3p	0,99 (0,87;1,11)	0,815
miR-142-3p	1,16 (0,99;1,37)	0,073
miR-142-5p	1,11 (0,93;1,33)	0,241
miR-143-3p	0,96 (0,78;1,18)	0,702
miR-143-5p	0,95 (0,78;1,16)	0,629
miR-145-3p	0,89 (0,71;1,11)	0,304
miR-145-5p	0,86 (0,73;1,01)	0,065
miR-148a-3p	1,02 (0,83;1,24)	0,879
miR-155-5p	1,17 (1,01;1,37)	0,043
miR-15b-3p	1,07 (0,89;1,29)	0,468
miR-15b-5p	0,96 (0,85;1,09)	0,545
miR-16-1-3p	0,94 (0,74;1,18)	0,584
miR-16-2-3p	1,17 (0,97;1,41)	0,095
miR-16-5p	1,03 (0,85;1,26)	0,744
miR-17-3p	1,31 (1,03;1,67)	0,029
miR-17-5p	1,08 (0,88;1,32)	0,483
miR-182-5p	1,25 (1,09;1,43)	0,002
miR-190a-5p	0,81 (0,70;0,94)	0,006
miR-190b	1,05 (0,87;1,28)	0,613
miR-19a-3p	0,89 (0,74;1,07)	0,217
miR-200a-3p	0,84 (0,68;1,04)	0,111
miR-200a-5p	1,04 (0,88;1,22)	0,657
miR-200b-3p	0,94 (0,76;1,16)	0,550
miR-200b-5p	1,03 (0,87;1,23)	0,695
miR-200c-3p	0,94 (0,82;1,09)	0,432
miR-203a-3p	1,13 (0,98;1,30)	0,105
miR-204-5p	0,73 (0,65;0,82)	0,000
miR-20a-5p	1,12 (0,91;1,39)	0,279
miR-210-3p	1,07 (0,87;1,31)	0,534
miR-211-5p	0,79 (0,66;0,96)	0,015
miR-21-3p	1,50 (1,26;1,78)	0,000
miR-214-3p	1,07 (0,90;1,28)	0,439
miR-214-5p	1,09 (0,88;1,35)	0,453
miR-21-5p	1,69 (1,31;2,18)	0,000
miR-218-5p	1,01 (0,84;1,21)	0,937
miR-223-3p	1,31 (1,08;1,58)	0,006
miR-223-5p	1,18 (0,99;1,41)	0,068
miR-23a-3p	1,05 (0,83;1,33)	0,697
miR-27a-3p	1,13 (0,87;1,47)	0,351
miR-28-3p	1,38 (0,98;1,93)	0,064
miR-296-5p	1,23 (1,06;1,43)	0,008
miR-30a-3p	0,76 (0,62;0,93)	0,009
miR-30a-5p	0,92 (0,76;1,12)	0,403
miR-30b-3p	0,93 (0,78;1,10)	0,386
miR-30c-5p	0,80 (0,67;0,95)	0,013
miR-30d-3p	0,92 (0,78;1,07)	0,280
miR-30d-5p	0,95 (0,71;1,28)	0,745
miR-30e-3p	0,81 (0,64;1,03)	0,089
miR-30e-5p	0,95 (0,75;1,18)	0,622
miR-31-5p	1,07 (0,96;1,19)	0,226
miR-326	1,26 (1,01;1,57)	0,038
miR-335-3p	1,22 (1,06;1,41)	0,005
miR-335-5p	1,17 (1,00;1,38)	0,052
miR-33a-5p	0,84 (0,70;1,00)	0,053
miR-34a-5p	1,24 (0,93;1,66)	0,147
miR-34c-5p	1,31 (1,16;1,48)	0,000
miR-378a-3p	1,20 (0,98;1,46)	0,073
miR-379-5p	1,17 (1,01;1,36)	0,042
miR-409-3p	1,22 (1,06;1,40)	0,007
miR-409-5p	1,26 (1,06;1,50)	0,008
miR-503-5p	1,25 (1,01;1,54)	0,043
miR-542-3p	0,98 (0,82;1,16)	0,781
miR-542-5p	0,85 (0,69;1,05)	0,133
miR-543	1,09 (0,94;1,26)	0,238
Abbreviations: miRNA = microRNA, OS = overall survival, miR = microRNA, HR = hazard ratio, CI = confidence interval

## Sheet: Table S5
Table S5: Correlation of miRNA expression with PFS on VEGFR-TKIs (univariate Cox proportional hazards regression model).
miRNA	HR (95% CI)	P-value
let-7a-3p	1,05 (0,88;1,25)	0,621
let-7a-5p	0,86 (0,66;1,13)	0,2871
let-7g-3p	0,99 (0,74;1,33)	0,9415
let-7g-5p	1,03 (0,72;1,46)	0,8717
miR-10b-3p	0,90 (0,72;1,13)	0,3576
miR-10b-5p	0,63 (0,46;0,88)	0,0066
miR-125a-3p	1,06 (0,85;1,32)	0,6209
miR-125a-5p	0,79 (0,55;1,14)	0,2051
miR-126-5p	0,79 (0,67;0,93)	0,0051
miR-133a-3p	0,92 (0,78;1,10)	0,3602
miR-135a-5p	0,86 (0,78;0,95)	0,0031
miR-138-5p	1,10 (0,99;1,23)	0,0889
miR-139-3p	0,91 (0,76;1,09)	0,3211
miR-139-5p	0,86 (0,74;1,00)	0,0535
miR-141-3p	0,95 (0,84;1,09)	0,4844
miR-142-3p	1,07 (0,91;1,27)	0,4234
miR-142-5p	1,02 (0,84;1,24)	0,8232
miR-143-3p	0,94 (0,73;1,21)	0,6431
miR-143-5p	0,94 (0,74;1,20)	0,6085
miR-145-3p	0,92 (0,71;1,20)	0,5357
miR-145-5p	0,89 (0,75;1,05)	0,1755
miR-148a-3p	0,95 (0,77;1,18)	0,6442
miR-155-5p	1,07 (0,90;1,28)	0,4249
miR-15b-3p	1,25 (1,00;1,57)	0,0526
miR-15b-5p	0,94 (0,81;1,08)	0,3913
miR-16-1-3p	1,18 (0,91;1,53)	0,211
miR-16-2-3p	1,14 (0,93;1,38)	0,2043
miR-16-5p	0,99 (0,78;1,26)	0,9375
miR-17-3p	1,24 (0,96;1,60)	0,1042
miR-17-5p	0,98 (0,80;1,20)	0,8443
miR-182-5p	1,11 (0,96;1,29)	0,1445
miR-190a-5p	0,90 (0,77;1,05)	0,1865
miR-190b	0,98 (0,79;1,22)	0,8471
miR-19a-3p	0,96 (0,79;1,16)	0,6728
miR-200a-3p	0,75 (0,59;0,95)	0,017
miR-200a-5p	0,94 (0,79;1,13)	0,5332
miR-200b-3p	0,82 (0,65;1,03)	0,0956
miR-200b-5p	0,89 (0,74;1,08)	0,2388
miR-200c-3p	0,85 (0,72;1,00)	0,0474
miR-203a-3p	0,94 (0,82;1,07)	0,3441
miR-204-5p	0,84 (0,74;0,94)	0,0026
miR-20a-5p	0,95 (0,77;1,19)	0,6801
miR-210-3p	0,97 (0,75;1,26)	0,813
miR-211-5p	0,86 (0,71;1,05)	0,1299
miR-21-3p	1,24 (1,04;1,48)	0,016
miR-214-3p	1,03 (0,84;1,27)	0,7722
miR-214-5p	1,06 (0,83;1,37)	0,6309
miR-21-5p	1,14 (0,88;1,47)	0,3269
miR-218-5p	0,97 (0,80;1,18)	0,7661
miR-223-3p	1,27 (1,03;1,56)	0,0285
miR-223-5p	1,34 (1,09;1,66)	0,006
miR-23a-3p	0,98 (0,75;1,30)	0,9033
miR-27a-3p	0,87 (0,65;1,17)	0,3647
miR-28-3p	1,01 (0,70;1,47)	0,9586
miR-296-5p	1,33 (1,12;1,58)	0,0012
miR-30a-3p	0,75 (0,60;0,94)	0,013
miR-30a-5p	0,84 (0,67;1,04)	0,1059
miR-30b-3p	1,07 (0,88;1,31)	0,4964
miR-30c-5p	0,77 (0,63;0,94)	0,0099
miR-30d-3p	0,91 (0,77;1,09)	0,3045
miR-30d-5p	0,84 (0,58;1,20)	0,3346
miR-30e-3p	0,88 (0,67;1,16)	0,3778
miR-30e-5p	1,01 (0,79;1,29)	0,9351
miR-31-5p	1,04 (0,93;1,18)	0,4794
miR-326	1,20 (0,94;1,53)	0,1502
miR-335-3p	1,10 (0,95;1,26)	0,1927
miR-335-5p	1,07 (0,90;1,26)	0,4384
miR-33a-5p	1,00 (0,81;1,24)	0,9722
miR-34a-5p	1,22 (0,89;1,67)	0,2221
miR-34c-5p	1,19 (1,05;1,35)	0,0072
miR-378a-3p	1,14 (0,91;1,43)	0,2434
miR-379-5p	1,13 (0,97;1,32)	0,1094
miR-409-3p	1,22 (1,04;1,44)	0,0147
miR-409-5p	1,15 (0,96;1,38)	0,1223
miR-503-5p	1,17 (0,92;1,47)	0,2009
miR-542-3p	0,99 (0,82;1,19)	0,8949
miR-542-5p	0,96 (0,77;1,20)	0,728
miR-543	0,96 (0,82;1,13)	0,6419
Abbreviations: miRNA = microRNA, PFS = progression free survival, VEGFR-TKI= vascular endothelial growth factor receptor - tyrosine kinase inhibitor, miR = microRNA, HR = hazard ratio, CI = confidence interval

## Sheet: Table S6
Table S6: Correlation of miRNA expression with OS on VEGFR-TKIs (univariate Cox proportional hazards regression model).
miRNA	HR (95% CI)	P-value
let-7a-3p	1,04 (0,87;1,24)	0,695
let-7a-5p	0,83 (0,64;1,09)	0,1896
let-7g-3p	1,01 (0,75;1,35)	0,9694
let-7g-5p	0,95 (0,66;1,35)	0,7638
miR-10b-3p	0,89 (0,71;1,12)	0,3151
miR-10b-5p	0,71 (0,52;0,97)	0,0291
miR-125a-3p	0,98 (0,79;1,23)	0,8739
miR-125a-5p	0,78 (0,55;1,09)	0,1461
miR-126-5p	0,83 (0,70;0,99)	0,0354
miR-133a-3p	0,98 (0,83;1,16)	0,8038
miR-135a-5p	0,89 (0,81;0,98)	0,0163
miR-138-5p	1,13 (1,01;1,27)	0,0343
miR-139-3p	0,87 (0,73;1,03)	0,1054
miR-139-5p	0,83 (0,71;0,97)	0,016
miR-141-3p	0,96 (0,84;1,10)	0,5383
miR-142-3p	1,11 (0,94;1,31)	0,2409
miR-142-5p	1,02 (0,84;1,24)	0,836
miR-143-3p	0,99 (0,78;1,27)	0,951
miR-143-5p	0,96 (0,76;1,22)	0,7523
miR-145-3p	0,98 (0,75;1,28)	0,8825
miR-145-5p	0,90 (0,76;1,06)	0,1926
miR-148a-3p	0,91 (0,74;1,14)	0,4157
miR-155-5p	1,07 (0,91;1,25)	0,4035
miR-15b-3p	1,15 (0,93;1,42)	0,2083
miR-15b-5p	0,90 (0,78;1,05)	0,1762
miR-16-1-3p	1,09 (0,83;1,42)	0,5382
miR-16-2-3p	1,05 (0,86;1,28)	0,6509
miR-16-5p	0,94 (0,74;1,19)	0,5951
miR-17-3p	1,32 (1,02;1,71)	0,0362
miR-17-5p	0,92 (0,75;1,12)	0,391
miR-182-5p	1,16 (1,01;1,34)	0,04
miR-190a-5p	0,90 (0,77;1,06)	0,217
miR-190b	1,13 (0,92;1,39)	0,2444
miR-19a-3p	1,03 (0,85;1,24)	0,7787
miR-200a-3p	0,81 (0,63;1,03)	0,083
miR-200a-5p	0,98 (0,82;1,17)	0,8186
miR-200b-3p	0,91 (0,71;1,15)	0,4154
miR-200b-5p	0,97 (0,81;1,17)	0,7665
miR-200c-3p	0,89 (0,76;1,04)	0,1351
miR-203a-3p	0,98 (0,85;1,12)	0,7459
miR-204-5p	0,81 (0,72;0,92)	0,0006
miR-20a-5p	0,94 (0,75;1,18)	0,5978
miR-210-3p	1,00 (0,79;1,28)	0,9699
miR-211-5p	0,81 (0,67;0,99)	0,0388
miR-21-3p	1,35 (1,13;1,61)	0,0011
miR-214-3p	1,04 (0,84;1,27)	0,7336
miR-214-5p	1,19 (0,93;1,52)	0,1782
miR-21-5p	1,29 (1,01;1,65)	0,0426
miR-218-5p	0,99 (0,82;1,21)	0,9596
miR-223-3p	1,32 (1,06;1,64)	0,0131
miR-223-5p	1,19 (0,97;1,45)	0,091
miR-23a-3p	1,01 (0,76;1,34)	0,9527
miR-27a-3p	1,03 (0,77;1,39)	0,8313
miR-28-3p	1,04 (0,72;1,50)	0,8232
miR-296-5p	1,26 (1,06;1,49)	0,0079
miR-30a-3p	0,75 (0,60;0,93)	0,008
miR-30a-5p	0,87 (0,71;1,06)	0,1687
miR-30b-3p	0,99 (0,81;1,21)	0,9209
miR-30c-5p	0,72 (0,60;0,88)	0,0013
miR-30d-3p	0,87 (0,73;1,03)	0,1143
miR-30d-5p	0,78 (0,54;1,11)	0,1701
miR-30e-3p	0,75 (0,57;0,97)	0,0309
miR-30e-5p	0,92 (0,72;1,17)	0,4981
miR-31-5p	1,06 (0,94;1,19)	0,3708
miR-326	1,10 (0,86;1,39)	0,4566
miR-335-3p	1,11 (0,96;1,28)	0,1553
miR-335-5p	1,05 (0,89;1,25)	0,5698
miR-33a-5p	0,97 (0,78;1,20)	0,7679
miR-34a-5p	1,19 (0,86;1,65)	0,2891
miR-34c-5p	1,27 (1,11;1,44)	0,0003
miR-378a-3p	1,24 (1,00;1,55)	0,0543
miR-379-5p	1,20 (1,02;1,42)	0,0264
miR-409-3p	1,23 (1,05;1,46)	0,013
miR-409-5p	1,12 (0,94;1,34)	0,2113
miR-503-5p	1,36 (1,06;1,75)	0,0156
miR-542-3p	0,99 (0,83;1,19)	0,9156
miR-542-5p	0,89 (0,71;1,11)	0,2959
miR-543	0,95 (0,80;1,12)	0,532
Abbreviations: miRNA = microRNA, OS = overall survival, VEGFR-TKI= vascular endothelial growth factor receptor - tyrosine kinase inhibitor, miR = microRNA, HR = hazard ratio, CI = confidence interval

## Sheet: Table S7
Table S7: Correlation of mRNA expression with TTBM and OS (univariate Cox proportional hazards regression model).
	TTBM		OS
mRNA	HR (95% CI)	p-value	HR (95% CI)	p-value
BMP7	1,08 (0,67;1,73)	0,761	1,13 (0,83;1,55)	0,439
BMPR2	1,08 (0,48;2,41)	0,856	0,6 (0,33;1,07)	0,086
CD44	1,25 (0,83;1,88)	0,282	1,68 (1,27;2,22)	<0,001
CDH11	1,4 (0,78;2,52)	0,258	1,5 (1,02;2,2)	0,039
CTGF	1,04 (0,77;1,42)	0,783	1,01 (0,82;1,25)	0,929
CXCL8	0,92 (0,56;1,5)	0,737	1,26 (0,93;1,7)	0,131
CXCR4	0,86 (0,46;1,59)	0,622	0,85 (0,56;1,31)	0,461
DKK1	1,35 (0,66;2,74)	0,412	0,8 (0,43;1,5)	0,482
ELK1	0,8 (0,39;1,64)	0,54	1,31 (0,79;2,16)	0,3
FOS	0,82 (0,61;1,1)	0,183	0,78 (0,64;0,96)	0,019
IL11	2,01 (1,01;4,02)	0,048	1,56 (0,95;2,58)	0,082
ITGA3	1,27 (0,79;2,06)	0,325	1,35 (1,01;1,79)	0,04
ITGA5	1,25 (0,75;2,1)	0,39	1,65 (1,17;2,33)	0,004
ITGB3	1,21 (0,6;2,46)	0,59	1,36 (0,87;2,12)	0,183
NOS3	1,73 (0,7;4,25)	0,236	0,89 (0,5;1,59)	0,704
NOTCH1	1,03 (0,56;1,9)	0,926	0,67 (0,42;1,06)	0,087
PDCD4	0,59 (0,27;1,3)	0,192	0,59 (0,32;1,1)	0,097
RUNX2	1,17 (0,65;2,12)	0,602	1,63 (1,08;2,44)	0,019
SATB2	0,44 (0,21;0,93)	0,031	0,32 (0,19;0,53)	<0,001
SMAD1	1,35 (0,72;2,53)	0,348	1,05 (0,68;1,64)	0,816
SMAD2	0,88 (0,22;3,55)	0,855	0,73 (0,31;1,69)	0,457
SMAD4	0,74 (0,29;1,89)	0,534	0,47 (0,24;0,9)	0,024
SRCIN1	1,18 (0,33;4,19)	0,797	2,52 (1,19;5,34)	0,016
TCF7	1,26 (0,74;2,16)	0,39	1,28 (0,87;1,87)	0,21
TGFB1	1,2 (0,72;1,99)	0,481	1,58 (1,13;2,21)	0,008
TGIF2	2,26 (0,89;5,78)	0,087	2,17 (1,17;4,02)	0,014
RANK	0,73 (0,39;1,35)	0,311	1,24 (0,8;1,92)	0,34
OPG	0,86 (0,5;1,45)	0,566	0,76 (0,53;1,08)	0,127
RANKL	0,67 (0,16;2,77)	0,578	1,46 (0,65;3,25)	0,358
Abbreviations: TTBM = time to bone metastasis, OS = overall survival, HR = hazard ratio, CI = confidence interval
